# Supplementary material for: Data transformation of unstructured electroencephalography reports by natural language processing: improving data usability for large-scale epilepsy studies
Source: Front Neurol. 2025 Feb 28;16:1521001. doi: 10.3389/fneur.2025.1521001 (PMC11906308; doi:10.3389/fneur.2025.1521001)
Supplement: Supplementary file 2 [file Table_2.xlsx]

## Sheet: Normal
No.	Step 1	Step 2				Model output
		A dysfunction or seizure	B focal (partial) or generalized	C Interictal epileptiform discharge and location
0	normal					0.000873249
1	normal					0.0350504
2	normal					0.000635336
3	normal					0.000635336
4	normal					0.000635336
5	normal					0.000655378
6	normal					0.000731584
7	normal					0.000635336
8	normal					0.000873249
9	normal					0.000635336
10	normal					0.000655378
11	normal					0.000635336
12	normal					0.000731584
13	normal					0.000635336
14	normal					0.000635336
15	normal					0.000635336
16	normal					0.00069781
17	normal					0.000657828
18	normal					0.000635336
19	normal					0.000635336
20	normal					0.000635336
21	normal					0.000655378
22	normal					0.000655378
23	normal					0.000657828
24	normal					0.00127397
25	normal					0.000657828
26	normal					0.000646417
27	normal					0.000668738
28	normal					0.000635336
29	normal					0.000635336
30	normal					0.000635336
31	normal					0.000657828
32	normal					0.000672923
33	normal					0.000635336
34	normal					0.000635336
35	normal					0.000635336
36	normal					0.000657828
37	normal					0.00069098
38	normal					0.000650078
39	normal					0.000635336
40	normal					0.000657828
41	normal					0.00068638
42	normal					0.000635336
43	normal					0.000635336
44	normal					0.000635336
45	normal					0.000635336
46	normal					0.000635336
47	normal					0.000731584
48	normal					0.000786563
49	normal					0.000873249
50	normal					0.000655774
51	normal					0.000635336
52	normal					0.000657828
53	normal					0.000635336
54	normal					0.000657828
55	normal					0.000635336
56	normal					0.000703296
57	normal					0.000657828
58	normal					0.000655378
59	normal					0.000657828
60	normal					0.000635336
61	normal					0.000657828
62	normal					0.000635336
63	normal					0.000635336
64	normal					0.000657828
65	normal					0.000635336
66	normal					0.000635336
67	normal					0.000657828
68	normal					0.000657828
69	normal					0.000655774
70	normal					0.000635336
71	normal					0.000655774
72	normal					0.000635336
73	normal					0.000635336
74	normal					0.00835236
75	normal					0.000635336
76	normal					0.000655378
77	normal					0.000635336
78	normal					0.000657828
79	normal					0.000635336
80	normal					0.000670764
81	normal					0.000657828
82	normal					0.000657828
83	normal					0.000635336
84	normal					0.000635336
85	normal					0.000635336
86	normal					0.000655378
87	normal					0.000635336
88	normal					0.000657828
89	normal					0.000643463
90	normal					0.000635336
91	normal					0.000655378
92	normal					0.000657828
93	normal					0.000655378
94	normal					0.000635336
95	normal					0.000635336
96	normal					0.000635336
97	normal					0.000657828
98	normal					0.00153965
99	normal					0.000635336
100	normal					0.000657828
101	normal					0.000655378
102	normal					0.000690229
103	normal					0.000635336
104	normal					0.000657828
105	normal					0.000786563
106	normal					0.000657828
107	normal					0.000744881
108	normal					0.000657828
109	normal					0.000646417
110	normal					0.000672923
111	normal					0.000655378
112	normal					0.000657828
113	normal					0.000635336
114	normal					0.000635336
115	normal					0.000657828
116	normal					0.000635336
117	normal					0.000635336
118	normal					0.000786563
119	normal					0.000635336
120	normal					0.000635336
121	normal					0.000635336
122	normal					0.000635336
123	normal					0.000635336
124	normal					0.000655378
125	normal					0.000635336
126	normal					0.000635336
127	normal					0.000657828
128	normal					0.0020274
129	normal					0.000635336
130	normal					0.000657828
131	normal					0.000655378
132	normal					0.000657828
133	normal					0.000655378
134	normal					0.000731584
135	normal					0.000635336
136	normal					0.000635336
137	normal					0.000635336
138	normal					0.000657828
139	normal					0.000635336
140	normal					0.000635336
141	normal					0.000646417
142	normal					0.000657828
143	normal					0.000744881
144	normal					0.000655378
145	normal					0.000657878
146	normal					0.000873249
147	normal					0.000635336
148	normal					0.000635336
149	normal					0.000655774
150	normal					0.000635336
151	normal					0.000635336
152	normal					0.000635336
153	normal					0.000650078
154	normal					0.000786563
155	normal					0.000635336
156	normal					0.000655378
157	normal					0.000635336
158	normal					0.000731584
159	normal					0.000723177
160	normal					0.000786563
161	normal					0.000657828
162	normal					0.000635336
163	normal					0.000786563
164	normal					0.000646417
165	normal					0.000635336
166	normal					0.000842921
167	normal					0.000657828
168	normal					0.000635336
169	normal					0.000635336
170	normal					0.000655378
171	normal					0.000654742
172	normal					0.000655378
173	normal					0.000842921
174	normal					0.000635336
175	normal					0.000786563
176	normal					0.000786563
177	normal					0.000635336
178	normal					0.000635336
179	normal					0.000635336
180	normal					0.000657828
181	normal					0.000657828
182	normal					0.000657828
183	normal					0.000670764
184	normal					0.000690229
185	normal					0.000635336
186	normal					0.000635336
187	normal					0.000650078
188	normal					0.0212299
189	normal					0.000635336
190	normal					0.000657828
191	normal					0.000635336
192	normal					0.000635336
193	normal					0.000655378
194	normal					0.000655378
195	normal					0.000840086
196	normal					0.000657828
197	normal					0.000657828
198	normal					0.000657828
199	normal					0.000655378
200	normal					0.000635336
201	normal					0.000635336
202	normal					0.000657828
203	normal					0.000657828
204	normal					0.000672531
205	normal					0.000657828
206	normal					0.000655774
207	normal					0.000635336
208	normal					0.000655378
209	normal					0.000635336
210	normal					0.000635336
211	normal					0.000655774
212	normal					0.000635336
213	normal					0.000635336
214	normal					0.000635336
215	normal					0.000655378
216	normal					0.000655378
217	normal					0.000635336
218	normal					0.000635336
219	normal					0.000657828
220	normal					0.000690229
221	normal					0.000655774
222	normal					0.000635336
223	normal					0.000635336
224	normal					0.000731584
225	normal					0.000635336
226	normal					0.000657828
227	normal					0.000635336
228	normal					0.000840086
229	normal					0.000635336
230	normal					0.000635336
231	normal					0.00106157
232	normal					0.000655774
233	normal					0.000635336
234	normal					0.000709923
235	normal					0.000887283
236	normal					0.000657828
237	normal					0.000673372
238	normal					0.000731584
239	normal					0.000842921
240	normal					0.000635336
241	normal					0.000657828
242	normal					0.000635336
243	normal					0.000655774
244	normal					0.000657828
245	normal					0.000655774
246	normal					0.000657828
247	normal					0.000635336
248	normal					0.000655378
249	normal					0.000635336
250	normal					0.000657828
251	normal					0.000635336
252	normal					0.000635336
253	normal					0.000650078
254	normal					0.000731584
255	normal					0.000635336
256	normal					0.000655378
257	normal					0.000657878
258	normal					0.000951326
259	normal					0.000635336
260	normal					0.000635336
261	normal					0.000635336
262	normal					0.000655378
263	normal					0.000657828
264	normal					0.000655378
265	normal					0.000635336
266	normal					0.000635336
267	normal					0.000655378
268	normal					0.000635336
269	normal					0.000666403
270	normal					0.000635336
271	normal					0.000635336
272	normal					0.000670764
273	normal					0.000635336
274	normal					0.000635336
275	normal					0.000690229
276	normal					0.000635336
277	normal					0.000657828
278	normal					0.0011751
279	normal					0.000635336
280	normal					0.000635336
281	normal					0.000635336
282	normal					0.000655378
283	normal					0.000635336
284	normal					0.000655378
285	normal					0.000657828
286	normal					0.000786563
287	normal					0.000840086
288	normal					0.000657828
289	normal					0.000635336
290	normal					0.000661632
291	normal					0.000657828
292	normal					0.000635336
293	normal					0.000654742
294	normal					0.000657828
295	normal					0.000657828
296	normal					0.000657828
297	normal					0.000657828
298	normal					0.000657828
299	normal					0.000655774
300	normal					0.000635336
301	normal					0.000635336
302	normal					0.000657828
303	normal					0.000690229
304	normal					0.000657828
305	normal					0.000655378
306	normal					0.000657828
307	normal					0.000635336
308	normal					0.000657828
309	normal					0.000690229
310	normal					0.000635336
311	normal					0.000635336
312	normal					0.000635336
313	normal					0.000635336
314	normal					0.000635336
315	normal					0.000873249
316	normal					0.000635336
317	normal					0.000635336
318	normal					0.000635336
319	normal					0.000657828
320	normal					0.000655378
321	normal					0.000657828
322	normal					0.000655774
323	normal					0.000635336
324	normal					0.000635336
325	normal					0.000635336
326	normal					0.000655378
327	normal					0.000840086
328	normal					0.000655378
329	normal					0.000655378
330	normal					0.000635336
331	normal					0.000635336
332	normal					0.000635336
333	normal					0.000655378
334	normal					0.000760883
335	normal					0.000635336
336	normal					0.000657828
337	normal					0.000655378
338	normal					0.000731584
339	normal					0.000635336
340	normal					0.000657828
341	normal					0.000635336
342	normal					0.00069781
343	normal					0.000646417
344	normal					0.000635336
345	normal					0.000744881
346	normal					0.000635336
347	normal					0.000635336
348	normal					0.00141954
349	normal					0.000635336
350	normal					0.000666403
351	normal					0.000657828
352	normal					0.000657878
353	normal					0.000657828
354	normal					0.000744881
355	normal					0.000657828
356	normal					0.000655378
357	normal					0.000635336
358	normal					0.000635336
359	normal					0.000655378
360	normal					0.000657828
361	normal					0.000655378
362	normal					0.000731584
363	normal					0.000635336
364	normal					0.000635336
365	normal					0.000635336
366	normal					0.000635336
367	normal					0.000635336
368	normal					0.000657828
369	normal					0.000635336
370	normal					0.000635336
371	normal					0.000657828
372	normal					0.000657828
373	normal					0.000635336
374	normal					0.000657828
375	normal					0.000657828
376	normal					0.000635336
377	normal					0.000635336
378	normal					0.000655774
379	normal					0.00140069
380	normal					0.000966156
381	normal					0.000655774
382	normal					0.000655378
383	normal					0.000635336
384	normal					0.000655378
385	normal					0.000661609
386	normal					0.000657828
387	normal					0.000635336
388	normal					0.000635336
389	normal					0.000635336
390	normal					0.000635336
391	normal					0.000655378
392	normal					0.000670764
393	normal					0.000657828
394	normal					0.000635336
395	normal					0.000786563
396	normal					0.000635336
397	normal					0.000786563
398	normal					0.000635336
399	normal					0.000657828
400	normal					0.00069781
401	normal					0.000635336
402	normal					0.000657828
403	normal					0.000731584
404	normal					0.000635336
405	normal					0.000741644
406	normal					0.000786563
407	normal					0.000635336
408	normal					0.000672923
409	normal					0.000655774
410	normal					0.00107548
411	normal					0.000635336
412	normal					0.000635336
413	normal					0.000727337
414	normal					0.000655378
415	normal					0.000635336
416	normal					0.000635336
417	normal					0.000657828
418	normal					0.000655774
419	normal					0.000635336
420	normal					0.000646417
421	normal					0.000897538
422	normal					0.000635336
423	normal					0.000655378
424	normal					0.000657828
425	normal					0.000657828
426	normal					0.000690229
427	normal					0.000657828
428	normal					0.000657828
429	normal					0.000635336
430	normal					0.000635336
431	normal					0.000635336
432	normal					0.000938894
433	normal					0.000672923
434	normal					0.000635336
435	normal					0.000657828
436	normal					0.00114825
437	normal					0.000635336
438	normal					0.000635336
439	normal					0.000635336
440	normal					0.000657828
441	normal					0.000786563
442	normal					0.000655378
443	normal					0.000635336
444	normal					0.000635336
445	normal					0.000690229
446	normal					0.000655378
447	normal					0.000690229
448	normal					0.000655378
449	normal					0.000659245
450	normal					0.000635336
451	normal					0.000635336
452	normal					0.000635336
453	normal					0.000657828
454	normal					0.000655378
455	normal					0.000655378
456	normal					0.000682522
457	normal					0.000655378
458	abnormal					0.991817
459	normal					0.000877262
460	normal					0.0010363
461	normal					0.000734773
462	normal					0.000635336
463	normal					0.000657828
464	normal					0.000657828
465	normal					0.000670764
466	normal					0.000657828
467	normal					0.000635336
468	normal					0.000761248
469	normal					0.00117337
470	normal					0.000635336
471	normal					0.000723177
472	normal					0.000635336
473	normal					0.000635336
474	normal					0.000635336
475	normal					0.000655774
476	normal					0.000635336
477	normal					0.000635336
478	normal					0.000635336
479	normal					0.000657828
480	normal					0.000679204
481	normal					0.000657828
482	normal					0.000786563
483	normal					0.000657828
484	normal					0.0013968
485	normal					0.000842921
486	normal					0.000786563
487	normal					0.000635336
488	normal					0.000635336
489	normal					0.000731584
490	normal					0.000657828
491	normal					0.000635336
492	normal					0.000646417
493	normal					0.000646417
494	normal					0.000635336
495	normal					0.000635336
496	normal					0.000655378
497	normal					0.000635336
498	normal					0.000657828
499	normal					0.000635336
500	normal					0.000635336
501	normal					0.000655378
502	normal					0.000635336
503	normal					0.000657828
504	normal					0.000635336
505	normal					0.000635336
506	normal					0.000635336
507	normal					0.000840086
508	normal					0.000635336
509	normal					0.000635336
510	normal					0.000655378
511	normal					0.000667238
512	normal					0.000635336
513	normal					0.000635336
514	normal					0.000635336
515	normal					0.000655378
516	normal					0.000635336
517	normal					0.000635336
518	normal					0.00069098
519	normal					0.000635336
520	normal					0.000635336
521	normal					0.000657828
522	normal					0.000635781
523	normal					0.000657828
524	normal					0.000657828
525	normal					0.000655378
526	normal					0.000657828
527	normal					0.000655378
528	normal					0.000739957
529	normal					0.000635336
530	normal					0.000756955
531	normal					0.000657828
532	normal					0.000635336
533	normal					0.000635336
534	normal					0.000635336
535	normal					0.000655774
536	normal					0.000655378
537	normal					0.000635336
538	normal					0.000635336
539	normal					0.000635336
540	normal					0.000635336
541	normal					0.000635336
542	normal					0.000786563
543	normal					0.000635336
544	normal					0.000635336
545	normal					0.000657828
546	normal					0.000635336
547	normal					0.000786563
548	normal					0.000635336
549	normal					0.000655378
550	normal					0.000635336
551	normal					0.000655774
552	normal					0.000635336
553	normal					0.000635336
554	normal					0.000953444
555	normal					0.000635336
556	normal					0.000655378
557	normal					0.000731584
558	normal					0.000635336
559	normal					0.000635336
560	normal					0.000635336
561	normal					0.000655378
562	normal					0.000726764
563	normal					0.000635336
564	normal					0.000655378
565	normal					0.000657828
566	normal					0.000655774
567	normal					0.000635336
568	normal					0.000731584
569	normal					0.000635336
570	normal					0.000657828
571	normal					0.000655378
572	normal					0.000635336
573	normal					0.000635336
574	normal					0.000635336
575	normal					0.000657828
576	normal					0.000635336
577	normal					0.000672923
578	normal					0.000657828
579	normal					0.00069098
580	normal					0.000731584
581	normal					0.000840086
582	normal					0.000635336
583	normal					0.000635336
584	normal					0.000655378
585	normal					0.000657828
586	normal					0.000635336
587	normal					0.000709923
588	normal					0.00101454
589	normal					0.000655774
590	normal					0.000657878
591	normal					0.000672923
592	normal					0.000635336
593	normal					0.000635336
594	normal					0.000635336
595	normal					0.000635336
596	normal					0.000643133
597	normal					0.000650078
598	normal					0.000635336
599	normal					0.000786563
600	normal					0.000635336
601	normal					0.000655378
602	normal					0.000635336
603	normal					0.000690229
604	normal					0.000952005
605	normal					0.00130973
606	normal					0.000657828
607	normal					0.000635336
608	normal					0.000657828
609	normal					0.000657828
610	normal					0.000635336
611	normal					0.000657828
612	normal					0.000786563
613	normal					0.000635336
614	normal					0.000655378
615	normal					0.000635336
616	normal					0.000635336
617	normal					0.000690229
618	normal					0.000655378
619	normal					0.000635336
620	normal					0.000655378
621	normal					0.000657828
622	normal					0.000657828
623	normal					0.000655378
624	normal					0.000655774
625	normal					0.000655378
626	normal					0.000655378
627	normal					0.000690229
628	normal					0.000646417
629	normal					0.000646417
630	normal					0.000635336
631	normal					0.000646417
632	normal					0.000635336
633	normal					0.000657878
634	normal					0.000657828
635	normal					0.000655378
636	normal					0.000635336
637	normal					0.000646417
638	normal					0.000657828
639	normal					0.0007174
640	normal					0.000657828
641	normal					0.000635336
642	normal					0.000657828
643	normal					0.000635336
644	normal					0.000655774
645	normal					0.000635336
646	normal					0.000635336
647	normal					0.000635336
648	normal					0.000635336
649	normal					0.000635336
650	normal					0.000657828
651	normal					0.000635336
652	normal					0.011478
653	normal					0.000635336
654	normal					0.000655378
655	normal					0.000635336
656	normal					0.000655378
657	normal					0.00184491
658	normal					0.000635336
659	normal					0.0013131
660	normal					0.000881093
661	normal					0.000744881
662	normal					0.000679204
663	normal					0.000635336
664	normal					0.000635336
665	normal					0.000851771
666	normal					0.000635336
667	normal					0.000635336
668	normal					0.000635336
669	normal					0.000855018
670	normal					0.000646417
671	normal					0.000655378
672	normal					0.000657828
673	normal					0.000655378
674	normal					0.000657828
675	normal					0.000657828
676	normal					0.000635336
677	normal					0.000635336
678	normal					0.000635336
679	normal					0.000655378
680	normal					0.000655378
681	normal					0.000635336
682	normal					0.000657828
683	normal					0.000635336
684	normal					0.000635336
685	normal					0.000679204
686	normal					0.000655378
687	normal					0.000655378
688	normal					0.000657828
689	normal					0.000657828
690	normal					0.000635336
691	normal					0.000840086
692	normal					0.000731584
693	normal					0.000635336
694	normal					0.000635336
695	normal					0.000655378
696	normal					0.000987199
697	normal					0.000635336
698	normal					0.000635336
699	normal					0.000731584
700	normal					0.000635336
701	normal					0.000635336
702	normal					0.000635336
703	normal					0.000635336
704	normal					0.000657878
705	normal					0.000635336
706	normal					0.000657828
707	normal					0.000635336
708	normal					0.000635336
709	normal					0.000635336
710	normal					0.000873249
711	normal					0.000635336
712	normal					0.000786563
713	normal					0.000650078
714	normal					0.000657828
715	normal					0.000731584
716	normal					0.000635336
717	normal					0.000655378
718	normal					0.000651253
719	normal					0.000635336
720	normal					0.000650459
721	normal					0.000635336
722	normal					0.000727337
723	normal					0.000635336
724	normal					0.000727337
725	normal					0.000657828
726	normal					0.000635336
727	normal					0.000635336
728	normal					0.000635336
729	normal					0.000655774
730	normal					0.000635336
731	normal					0.000709923
732	normal					0.000635336
733	normal					0.000873249
734	normal					0.000635336
735	normal					0.000657828
736	normal					0.000635336
737	normal					0.000635336
738	normal					0.000744881
739	normal					0.000635336
740	normal					0.000657828
741	normal					0.000635336
742	normal					0.000786563
743	normal					0.000635336
744	normal					0.000657828
745	normal					0.000661609
746	normal					0.000646417
747	normal					0.000646417
748	normal					0.000709923
749	normal					0.000635336
750	normal					0.000808584
751	normal					0.000635336
752	normal					0.000657828
753	normal					0.000635336
754	normal					0.000744881
755	normal					0.000655378
756	normal					0.000657828
757	normal					0.000635336
758	normal					0.000635336
759	normal					0.000635336
760	normal					0.000655378
761	normal					0.000635336
762	normal					0.000655378
763	normal					0.000635336
764	normal					0.000840086
765	normal					0.00108495
766	normal					0.000657828
767	normal					0.000657828
768	normal					0.000657828
769	normal					0.000655774
770	normal					0.000655378
771	normal					0.000657828
772	normal					0.000744881
773	normal					0.000657828
774	normal					0.000635336
775	normal					0.000635336
776	normal					0.000657828
777	normal					0.000657828
778	normal					0.000657828
779	normal					0.000655378
780	normal					0.000840086
781	normal					0.000635336
782	normal					0.000635336
783	normal					0.00143831
784	normal					0.000635336
785	normal					0.000635336
786	normal					0.000657828
787	normal					0.000766451
788	normal					0.000635336
789	normal					0.000667238
790	normal					0.000635336
791	normal					0.00169441
792	normal					0.000635336
793	normal					0.000661609
794	normal					0.000768545
795	normal					0.000655378
796	normal					0.000714352
797	normal					0.000635336
798	normal					0.000655774
799	normal					0.000646417
800	normal					0.000635336
801	normal					0.000635336
802	normal					0.000657828
803	normal					0.000635336
804	normal					0.000635336
805	normal					0.000655378
806	normal					0.000657828
807	normal					0.000840086
808	normal					0.000657828
809	normal					0.000635336
810	normal					0.000655378
811	normal					0.000635336
812	normal					0.000635336
813	normal					0.000659245
814	normal					0.000635336
815	normal					0.000657828
816	normal					0.000786563
817	normal					0.000635336
818	normal					0.000655378
819	normal					0.000635336
820	normal					0.000786563
821	normal					0.000635336
822	normal					0.000657828
823	normal					0.000655378
824	normal					0.000635336
825	normal					0.000635336
826	normal					0.000731584
827	normal					0.000635336
828	normal					0.000731584
829	normal					0.000635336
830	normal					0.000683793
831	normal					0.000739957
832	normal					0.000655378
833	normal					0.000635336
834	normal					0.000635336
835	normal					0.000646417
836	normal					0.000635336
837	normal					0.000635336
838	normal					0.000635336
839	normal					0.000786563
840	normal					0.000655378
841	normal					0.000635336
842	normal					0.000802548
843	normal					0.000786563
844	normal					0.000657828
845	normal					0.000635336
846	normal					0.000635336
847	normal					0.000635336
848	normal					0.000635336
849	normal					0.000657828
850	normal					0.000657828
851	normal					0.000655378
852	normal					0.000731584
853	normal					0.000635336
854	normal					0.000635336
855	normal					0.000646417
856	normal					0.000635336
857	normal					0.000657828
858	normal					0.000657828
859	normal					0.000635336
860	normal					0.000635336
861	normal					0.000672923
862	normal					0.000717571
863	normal					0.000635336
864	normal					0.000635336
865	normal					0.000731584
866	normal					0.000739957
867	normal					0.000655378
868	normal					0.000635336
869	normal					0.000655378
870	normal					0.000635336
871	normal					0.00290591
872	normal					0.000655774
873	normal					0.000768545
874	normal					0.000657828
875	normal					0.000635336
876	normal					0.000655378
877	normal					0.000744881
878	normal					0.000635336
879	normal					0.000635336
880	normal					0.000635336
881	normal					0.000659245
882	normal					0.000690229
883	normal					0.000635336
884	normal					0.000655378
885	normal					0.000657828
886	normal					0.000635336
887	normal					0.000657828
888	normal					0.000635336
889	normal					0.000655378
890	normal					0.000655378
891	normal					0.000655378
892	normal					0.000635336
893	normal					0.000635336
894	normal					0.000657828
895	normal					0.000861028
896	normal					0.000657828
897	normal					0.000731584
898	normal					0.000635336
899	normal					0.000635336
900	normal					0.000657828
901	normal					0.000635336
902	normal					0.000646417
903	normal					0.000635336
904	normal					0.000635336
905	normal					0.000655378
906	normal					0.000657828
907	normal					0.000635336
908	normal					0.000657828
909	normal					0.000786563
910	normal					0.000655378
911	normal					0.000635336
912	normal					0.000646417
913	normal					0.000635336
914	normal					0.000655378
915	normal					0.000635336
916	normal					0.000667753
917	normal					0.000635336
918	normal					0.000786563
919	normal					0.000635336
920	normal					0.000635336
921	normal					0.000655774
922	normal					0.000635336
923	normal					0.000670764
924	normal					0.000635336
925	normal					0.000786563
926	normal					0.000635336
927	normal					0.000635336
928	normal					0.000646417
929	normal					0.000635336
930	normal					0.000657828
931	normal					0.000655378
932	normal					0.000727433
933	normal					0.000655378
934	normal					0.000635336
935	normal					0.000635336
936	normal					0.000655774
937	normal					0.000635336
938	normal					0.000635336
939	normal					0.000635336
940	normal					0.000635336
941	normal					0.000659245
942	normal					0.000635336
943	normal					0.000635336
944	normal					0.000657878
945	normal					0.000635336
946	normal					0.000977196
947	normal					0.000635336
948	normal					0.000840086
949	normal					0.000655378
950	normal					0.000655378
951	normal					0.000635336
952	normal					0.00064336
953	normal					0.000635336
954	normal					0.000635336
955	normal					0.000655378
956	normal					0.000635336
957	normal					0.000646417
958	normal					0.000657828
959	normal					0.000635336
960	normal					0.000682522
961	normal					0.000657828
962	normal					0.000654742
963	normal					0.000635336
964	normal					0.000731584
965	normal					0.000657828
966	normal					0.000635336
967	normal					0.000635336
968	normal					0.000655378
969	normal					0.000635336
970	normal					0.000635336
971	normal					0.000635336
972	normal					0.000655378
973	normal					0.000635336
974	normal					0.000635336
975	normal					0.000802548
976	normal					0.000635336
977	normal					0.000635336
978	normal					0.000655378
979	normal					0.000635336
980	normal					0.000657828
981	normal					0.000635336
982	normal					0.000635336
983	normal					0.000671919
984	normal					0.00063811
985	normal					0.000690229
986	normal					0.000690229
987	normal					0.000657828
988	normal					0.000635336
989	normal					0.000657828
990	normal					0.000657828
991	normal					0.000873249
992	normal					0.000731584
993	normal					0.000635336
994	normal					0.000635336
995	normal					0.000643133
996	normal					0.000657828
997	normal					0.000731584
998	normal					0.000635336
999	normal					0.000655378

## Sheet: Abnormal
No.	Step 1	Step 2				Model output
		A dysfunction or seizure	B focal (partial) or generalized	C Interictal epileptiform discharge and location
0	abnormal	dysfunction, seizure	partial	spike discharges		0.99893
1	abnormal	seizure	partial	spike discharges	F3C3 or C4T4	0.999076
2	abnormal	seizure	focal	spike discharges	O1 or O2	0.999055
3	abnormal	seizure	generalized and partial	spike wave discharges (2)	C3 or C4	0.999015
4	abnormal	dysfunction				0.99901
5	abnormal	dysfunction				0.998994
6	abnormal	dysfunction, seizure	partial	spike discharges	FzF3	0.999
7	abnormal	seizure	partial	spike discharges	C3P3	0.999079
8	abnormal	dysfunction, seizure	generalized	spike wave discharges		0.999118
9	abnormal	seizure	partial	spike discharges (2)	Fp1F3 or Fp2, T3T5 or F8T4	0.998975
10	abnormal	seizure	generalized	polyspike and wave discharges		0.999026
11	abnormal	dysfunction, seizure	focal	sharp wave discharges	C4 or Fp2	0.999121
12	abnormal	dysfunction, seizure	partial	spikes discharges	O2T6	0.999067
13	abnormal	seizure		spike wave discharges (2)		0.998954
14	abnormal	dysfunction, seizure	partial	spike wave discharges	F3F7 ( Fp1	0.999075
15	abnormal	dysfunction, seizure	partial	spike discharges		0.999097
16	abnormal	seizure	partial	sharp wave discharges	C4T4	0.99892
17	abnormal	seizure	partial	spike discharges	F3	0.998939
18	abnormal	seizure	focal	spike wave discharges	Fp2 or Fp1	0.999023
19	abnormal	seizure	partial	spike discharges, spikes	O2, O1	0.999029
20	abnormal	seizure	partial	spike or sharp wave discharges	Fz or F3	0.999067
21	abnormal	dysfunction				0.998941
22	abnormal	seizure	focal	spike or sharp wave discharges	C4 or C3	0.998891
23	abnormal	dysfunction, seizure	partial	spike or sharp wave discharges	F8T4	0.999017
24	abnormal	dysfunction, seizure	focal	spike discharges	O2	0.999142
25	abnormal	seizure	partial	spike discharges	C4Cz	0.999051
26	abnormal	seizure	generalized	spike wave discharges (2)		0.999129
27	abnormal	dysfunction, seizure	partial	spike discharges		0.998842
28	abnormal	seizure	generalized, partial	spike wave discharges, spike discharges	Fp1Fp2, F7T3 or F4	0.998984
29	abnormal	seizure	partial	spike discharges	F4Fz or F3F7	0.999036
30	abnormal	seizure	partial	spike discharges, spike or sharp wave discharges	Fp1	0.999092
31	abnormal	dysfunction, seizure	focal	spike or sharp wave discharges	T4T6	0.999094
32	abnormal	seizure	partial	sharp wave discharges	F3 or F4	0.999082
33	abnormal	seizure		spike and wave discharges (2)		0.998969
34	abnormal	dysfunction, seizure	focal	spike or sharp wave discharges, spike discharges	O1 or O2	0.998973
35	abnormal	seizure	partial	spike or sharp wave discharges, spike discharges	Fp1F3 or F4F8, T5O1	0.999028
36	abnormal	seizure	partial and generalized	sharp wave discharges	F3	0.999104
37	abnormal	dysfunction				0.99893
38	abnormal	dysfunction, seizure	partial	spike discharges	T4	0.998945
39	abnormal	dysfunction, seizure	partial	spike or polyspike discharges, spike discharges	Fp1 or Fp2, O1 or O2T6	0.999076
40	abnormal	dysfunction, seizure	partial	spike discharges	C3	0.99908
41	abnormal	seizure	focal	sharp wave discharges	F3	0.999062
42	abnormal	seizure	partial	spike or spike wave discharges	C3T3 and C4(T4	0.998991
43	abnormal	seizure	partial	spike or sharp wave discharges	O1T5	0.998972
44	abnormal	seizure	partial	spike or spike wave discharges (2)	C3T3, T4C4	0.999003
45	abnormal	seizure	focal	spike or sharp wave discharges	F4Fz	0.999045
46	abnormal	dysfunction				0.999051
47	abnormal	seizure	partial	spike discharges (2)	T3, F4	0.999033
48	abnormal	seizure	partial	spike or sharp wave discharges	C3 or F3	0.999066
49	abnormal	seizure	partial	spike or spike wave discharges	C4T4	0.999002
50	abnormal	seizure	focal	spike discharges, spike wave discharges	O2T6, C3P3	0.999031
51	abnormal	seizure	focal	spike wave discharges	O2	0.999029
52	abnormal	dysfunction, seizure	partial	spike discharges	C3P3	0.999093
53	abnormal	seizure	partial	spike or spike wave discharge	C3	0.99901
54	abnormal	dysfunction				0.99883
55	abnormal	seizure	partial	spike wave discharges	F3 or F4, F4 to F3	0.998988
56	abnormal	seizures	generalized and partial	spike wave discharges (2)	C4P4 or C3P3	0.999065
57	abnormal	seizure	focal	spike or spike and wave discharges	P3T3	0.999007
58	abnormal	seizure	partial	spike or sharp wave discharges	F3 or F4	0.999048
59	abnormal	dysfunction, seizure	partial	spike discharges		0.998799
60	abnormal	dysfunction, seizure	partial	spike discharges	Fz	0.999106
61	abnormal	seizure	partial	spike discharges	F4Fz	0.998993
62	abnormal	seizure	partial	spike wave discharges	C3P3	0.999056
63	abnormal	dysfunction, seizure	partial	spike discharge	C3P3T3 or F8T4	0.999139
64	abnormal	seizure	partial and generalized	spike or spike wave discharges (2), spike discharges (1)	Fp1F3, Fp2, O2	0.998873
65	abnormal	seizure	partial	spike discharges	Cz	0.998827
66	abnormal	dysfunction				0.998963
67	abnormal	seizure	partial	spike wave discharges	F3Fz	0.999092
68	abnormal	seizure	partial	spike or spike wave discharges	C3 or C3T3, C4	0.999043
69	abnormal	dysfunction, seizure	partial	sharp wave discharges	F7T3	0.999008
70	abnormal	seizure	partial	spike discharges	FzF3	0.998922
71	abnormal	seizure	partial	sharp wave discharges	F3 or F4	0.998956
72	abnormal	seizure	partial	spike discharges	C4P4T4	0.998929
73	abnormal	seizure	generalized	spike wave discharges		0.998975
74	abnormal	seizure	partial	spike or sharp wave discharges		0.998985
75	abnormal	seizure	focal	spike wave discharges	O1T5 and O2T6	0.998948
76	abnormal	seizure	partial	spike wave discharges, spike discharges	Fp1, P3Pz	0.999048
77	abnormal	dysfunction				0.998989
78	abnormal	dysfunction				0.998812
79	abnormal	seizure	partial	spike wave discharges	O2T6	0.999082
80	abnormal	dysfunction			P4O2	0.998972
81	abnormal	seizure	partial	spike discharges	C4T4 or C3(showing	0.999041
82	abnormal	seizure	partial	sharp wave discharges	T5	0.998904
83	abnormal	dysfunction, seizure	partial	spike discharges	O1	0.999143
84	abnormal	seizure	generalized	spike wave discharges		0.999127
85	abnormal	seizure	generalized	polyspike discharges		0.999088
86	abnormal	seizure	partial	sharp wave discharges (2)	T3, F3 or F3Fz	0.999077
87	abnormal	dysfunction, seizure	focal	sharp wave discharges	F3 or F4	0.998955
88	abnormal	dysfunction, seizure	focal	spike or spike and wave discharges, spike and wave discharges, sharp wave discharges	T5O1, P3O1T5, F3C3	0.997602
89	abnormal	dysfunction				0.998939
90	abnormal	seizure	partial	spike wave or polyspikes	T3T5	0.998996
91	abnormal	seizure	partial	spike discharges	C3P3 or C4	0.998981
92	abnormal	dysfunction, seizure	partial	spike discharges	Fp2	0.999133
93	abnormal	seizure	partial	spike wave discharges, spikes	C3P3 or C4T4	0.999023
94	abnormal	seizure	partial	spike wave discharges	Pz	0.999032
95	abnormal	dysfunction				0.99903
96	abnormal	seizure		spike wave discharges		0.998987
97	abnormal	seizure	partial	spike discharges	Pz	0.998824
98	abnormal	seizure	focal and generalized	spike and wave		0.998947
99	abnormal	seizure	focal and generalized	spike and wave discharges, spike and wave		0.998874
100	abnormal	dysfunction, seizure	generalized	spike and wave discharges	Fp1F3Fp2F4	0.998922
101	abnormal	seizure	focal	spike discharges	T4P4T6	0.999004
102	abnormal	seizure	focal	spike discharges	P3T5	0.999074
103	abnormal	dysfunction, seizure	focal	spike discharges	C3	0.999136
104	abnormal	seizure	focal	spike or sharp wave discharges	F3 or F3Fz	0.999008
105	abnormal	seizure	generalized	spike wave discharges		0.998991
106	abnormal	seizure	partial	spike discharges	O1	0.998944
107	abnormal	dysfunction				0.998924
108	abnormal	seizure	generalized	spike and wave discharges		0.999059
109	abnormal	seizure	focal	spike or spike wave discharges, spike wave discharges	P3O1 or P4O2, Fp2	0.99896
110	abnormal	seizure	generalized and focal	polyspike wave or spike wave discharges, spike or spike wave discharge	F3 or F4	0.999036
111	abnormal	seizure	partial	spike discharges	C4	0.999012
112	abnormal	seizure	partial	spike dischargews	T3T5 or C4T4	0.998979
113	abnormal	seizure	partial	spike discharges, spikes	C4P4, T3T5	0.99893
114	abnormal	seizure	partial	spike discharges	F4Fz or F3	0.999074
115	abnormal	seizure	partial			0.999049
116	abnormal	seizure	partial	spike discharges	F3F7	0.997127
117	abnormal	dysfunction, seizure	focal	spike discharges	F4	0.998992
118	abnormal	seizure	focal	spike or sharp wave discharges	Fp2F8	0.998999
119	abnormal	dysfunction, seizure	focal			0.998894
120	abnormal	seizure	partial	spike discharges	F4Fz	0.998852
121	abnormal	seizure	focal and generalized	spike wave discharges, spike or spike and wave discharges	C3T3 or C4	0.999038
122	abnormal	seizure	partial	spike discharges	T5	0.999114
123	abnormal	dysfunction, seizure	generalized and focal	spike or sharp wave discharges, spike discharges	F3FzF4, Cz	0.998974
124	abnormal	dysfunction, seizure	generalized	sharp wave discharges		0.999078
125	abnormal	dysfunction				0.999008
126	abnormal	seizure	partial	spike discharges	F7T3	0.999063
127	abnormal	dysfunction				0.999048
128	abnormal	dysfunction, seizure	partial	sharp wave discharges	F3 or F4	0.999033
129	abnormal	seizure	partial			0.998999
130	abnormal	seizure	generalized	spike and wave or sharp wave discharges (2)		0.998929
131	abnormal	dysfunction				0.999027
132	abnormal	dysfunction, seizure	focal	spike or sharp wave discharges		0.998962
133	abnormal	seizure	partial	spike wave discharges, sharp wave discharges	C3T3, F4Fz	0.999006
134	abnormal	dysfunction				0.998619
135	abnormal	seizure	partial	spike or sharp wave discharges	F8T4 or T3T5	0.998967
136	abnormal	seizure	generalized	spike and wave discharges	Fp1Fp2	0.998937
137	abnormal	seizure	focal	spike wave discharges, spikes	C4T4 or C3T3	0.999035
138	abnormal	seizure	partial	spike discharges (2)	P4T6O2 or P4O1, Fp1	0.998993
139	abnormal	seizure	partial	spike discharges	O2 or O1	0.999054
140	abnormal	dysfunction, seizure	generalized and partial	spike discharges, spike or polyspike discharges	T3T5 or T4T6	0.998988
141	abnormal	seizure	partial	spike or spike and wave discharges	O1P3 or O2P4	0.998972
142	abnormal	dysfunction				0.998865
143	abnormal	seizure	partial	spike discharges	Fp1F7	0.998839
144	abnormal	seizure	generalized	spike		0.999012
145	abnormal	seizure	focal	spike and wave discharges, spike and wave or sharp wave discharges	T5O1 > O2, T5O1	0.998844
146	abnormal	seizure	partial	spike discharges	C3P3 or C3T3P3	0.999106
147	abnormal	dysfunction, seizure	partial	spike discharges	Pz	0.999109
148	abnormal	seizure	focal	spike wave discharges	T3P3	0.999082
149	abnormal	dysfunction, seizure	focal	spike wave discharges, spike discharges	O2, T3	0.999048
150	abnormal	seizure	partial	sharp wave discharges		0.999135
151	abnormal	seizure	generalized	spike and wave or polyspike wave discharges		0.998995
152	abnormal	seizure	partial	spike and wave discharges, spike and waves	O1, O2	0.999004
153	abnormal	seizure	focal	spike wave discharges	C3P3	0.999058
154	abnormal	seizure	partial	spike or sharp wave discharges	Cz	0.999095
155	abnormal	seizure	partial	spike wave discharges	C3T3	0.99905
156	abnormal	seizure	partial	spike or spike wave discharges, spikes	T3	0.999059
157	abnormal	seizure	focal	spike discharges	F3F7	0.999117
158	abnormal	seizure	focal	spike or sharp wave discharges	Fp1F7 or Fp2F4	0.999001
159	abnormal	seizure	generalized	sharp wave discharges		0.998988
160	abnormal	seizures	generalized and partial	polyspike wave discharges (2)		0.999137
161	abnormal	seizure	partial	spike or spike wave discharges	T4T6	0.998972
162	abnormal	seizure	focal	spike discharges	O2O1	0.999143
163	abnormal	dysfunction, seizure	partial	spike discharges	F3 or F4	0.999124
164	abnormal	dysfunction				0.998719
165	abnormal	dysfunction, seizure	generalized and partial	spike discharges, spike or sharp wave discharges, spike, waves	O1, O1, F4F8	0.99885
166	abnormal	dysfunction, seizure	focal	spike or spike wave discharges	O1T5, O1T5, O2T6	0.998952
167	abnormal	seizure	generalized	spike or spike and wave or polyspike wave discharges		0.999029
168	abnormal	dysfunction, seizure	partial	spike discharges	F3F7T3	0.99907
169	abnormal	dysfunction, seizure	partial	spike or spike and wave discharges, spike discharges	O1, O2	0.998926
170	abnormal	seizure	partial	spike discharges	O1	0.999045
171	abnormal	dysfunction, seizure	partial	spike or spike and wave discharges	O2T6, O2T6	0.999049
172	abnormal	dysfunction				0.999012
173	abnormal	seizure	partial	sharp wave discharges	F3	0.999114
174	abnormal	dysfunction				0.998348
175	abnormal	dysfunction				0.998911
176	abnormal	seizure	partial	spike or spike wave discharges, spikes	C4T4, C3T3	0.998993
177	abnormal	seizure	focal	spike discharges	Fp2F4	0.999086
178	abnormal	dysfunction				0.999072
179	abnormal	dysfunction				0.998974
180	abnormal	seizure	partial	spike or spike and wave discharges	F8T4	0.998998
181	abnormal	seizure	focal	spike and wave or sharp wave discharges	CzC3 or FzF3	0.999007
182	abnormal	dysfunction				0.997825
183	abnormal	seizure	partial	spike or spike wave discharges	T3	0.999022
184	abnormal	dysfunction, seizure	partial	spike or sharp wave discharges	Fz	0.999062
185	abnormal	seizure	partial	spike discharges	T3T5 and T4T6	0.999009
186	abnormal	seizure	generalized	sharp wave discharges		0.998938
187	abnormal	seizure	focal	spike wave discharges	F3F7 ( Fp1	0.999062
188	abnormal	seizure	focal	spike wave	F3Fz	0.998922
189	abnormal	seizure	partial	sharp wave discharges	C3 or C4	0.999051
190	abnormal	seizure ( seizure	generalized, generalized	spike wave discharges		0.9991
191	abnormal	dysfunction, seizure	focal	spike wave discharges	O2	0.99908
192	abnormal	dysfunction				0.999002
193	abnormal	seizure	partial	spike or spike and wave discharges	F4C4T4	0.998959
194	abnormal	seizure	focal	spike or spike and wave discharges	O1 > O2	0.998995
195	abnormal	seizure	focal	spike or sharp wave	F3 > F4	0.998997
196	abnormal	seizure	focal	spike discharges	O2	0.999135
197	abnormal	seizure	focal	spike or spike and wave discharges	C4P4T4	0.998998
198	abnormal	seizure	focal	spike or spike and wave discharges	C3P3 or C4P4T6	0.999014
199	abnormal	seizure	partial	spike discharge (2)	F7T3, F8T4	0.998922
200	abnormal	seizure	partial	spike wave discharges	C4P4T6 and/or P3T5	0.998978
201	abnormal	dysfunction, seizure	focal	spike wave discharges, spike	T6O2, F4Fz	0.998832
202	abnormal	dysfunction				0.998747
203	abnormal	seizure	partial and generalized	sharp wave discharges, spike and wave discharges	O2, T6	0.998996
204	abnormal	seizure	partial	spike wave discharges	C3T3	0.999055
205	abnormal	seizure	partial	spike discharges	F3 or F3Fz	0.999019
206	abnormal	seizure	focal	spike wave discharges	P3T5	0.998972
207	abnormal	dysfunction, seizure	partial	spike or sharp wave discharges	O1 or P3	0.999056
208	abnormal	dysfunction, seizure	partial	spike discharges	C3P3	0.999074
209	abnormal	dysfunction				0.998878
210	abnormal	seizure	focal	spike discharges	C3P3 or C4	0.999028
211	abnormal	seizure	focal	spike or spike and wave discharges (2)	T5O1 or T6O2	0.998998
212	abnormal	seizure	partial	spike or spike wave discharges	T3 or T4	0.998946
213	abnormal	seizure	generalized	spike wave		0.999004
214	abnormal	seizure	focal	sharp wave discharges	O1	0.999025
215	abnormal	seizure	partial	spike or spike wave discharges	T3C3 and T4	0.998765
216	abnormal	seizure	partial	spike discharges (2)	O1, Cz	0.999031
217	abnormal	seizure	partial	spike wave discharges, spike	C4T4	0.999052
218	abnormal	dysfunction				0.998913
219	abnormal	seizure	partial	sharp wave discharges		0.999106
220	abnormal	seizure	partial	spike and spike wave discharges, spike discharges, spike	C4, C3	0.99898
221	abnormal	dysfunction				0.998968
222	abnormal	seizure	focal	spike or spike and wave or sharp wave discharges	F3 or F4	0.99906
223	abnormal	seizure	focal	spike or sharp wave discharges	P3	0.999024
224	abnormal	seizure	partial	spike or spike wave discharges	Cz	0.998951
225	abnormal	dysfunction			Fp2F4F8	0.997761
226	abnormal	seizure	partial	spike discharges	O1 and O2	0.998927
227	abnormal	seizure	focal and generalized	spike wave discharges (2)	O2, O2, O1	0.998873
228	abnormal	seizure	focal	spike wave discharges	Fp1F7, O2	0.998981
229	abnormal	dysfunction, seizure	focal	spike or spike and wave or sharp wave discharges, spike discharges	O2 > O1, Fz	0.998881
230	abnormal	dysfunction			O2	0.999061
231	abnormal	seizure	partial	spike discharges	C3 or C4	0.999141
232	abnormal	dysfunction, seizure	focal	spike and wave discharges	Fp2F4F8	0.999043
233	abnormal	seizure	partial	spike discharges	O1 or O2	0.998953
234	abnormal	dysfunction				0.99908
235	abnormal	seizure	partial	spike wave discharges	C3T3 and/or T4	0.999014
236	abnormal	seizures	generalized and partial	spike or polyspike wave discharges, spike discharges	F3F7	0.99908
237	abnormal	seizure	generalized	spike wave discharges (2)		0.998948
238	abnormal	dysfunction, seizure	partial	spike or spike and wave discharges, spike discharges	T6O2, F4Fz	0.998903
239	abnormal	dysfunction			F7T3	0.998936
240	abnormal	seizure	partial	spike discharges	Fp1Fp2	0.999039
241	abnormal	dysfunction, seizure	focal	spike discharges	O2, C3T3	0.999151
242	abnormal	seizure	generalized	spike wave discharges (2)	O1 or O2	0.998968
243	abnormal	dysfunction, seizure	partial and generalized	polyspike (1), wave discharges (2), spike (1)	T6	0.998649
244	abnormal	dysfunction, seizure	partial	spike wave discharges	O2, O1O2	0.99906
245	abnormal	seizure	focal	spike or sharp wave		0.99902
246	abnormal	seizure	generalized	spike wave discharges	F3 or F4	0.999082
247	abnormal	dysfunction, seizure	generalized	spike or sharp wave discharges	Fp1 of Fp2	0.998986
248	abnormal	seizure	partial	spike discharges, spike, wave discharges	F7T3, F7P1	0.999056
249	abnormal	dysfunction, seizure	partial	spike or spike and wave discharges	Fp1F3 and Fp2F4	0.999041
250	abnormal	seizure	partial	spike discharges	T3T5	0.998951
251	abnormal	dysfunction, seizure	partial	sharp wave discharges	F4	0.999157
252	abnormal	seizure	partial	spike discharges	Fz	0.99888
253	abnormal	dysfunction				0.998983
254	abnormal	seizure	partial	spike discharges, spike wave discharges	F7Fp1, Fz	0.999001
255	abnormal	seizure	partial	spike discharges	P3T5	0.999014
256	abnormal	seizure	partial	spike or polyspike discharges, spike discharges	Fp2F8, Fp1	0.998986
257	abnormal	seizure	partial	spike or spike wave discharges	C3P3 , C4P4, F3	0.999012
258	abnormal	seizure	generalized	spike discharges		0.999002
259	abnormal	seizure	focal	spike discharges	T5	0.999063
260	abnormal	dysfunction, seizure	partial	spike discharges	F4C4 or C3P3	0.999062
261	abnormal	seizure	generalized	spike and wave discharges, wave		0.998882
262	abnormal	seizure	partial	spike and wave discharges		0.99897
263	abnormal	seizure	focal	spike or sharp wave discharges	F4 or F3	0.99904
264	abnormal	dysfunction				0.998839
265	abnormal	seizure	generalized	spike wave discharges		0.998931
266	abnormal	seizure	generalized	spike wave discharges		0.998766
267	abnormal	dysfunction				0.998737
268	abnormal	seizures	partial	spike wave discharges, spike discharges	Fp1F3 and Fp2F4, T6	0.998978
269	abnormal	seizure	focal	spike or sharp wave discharges	F3 or F4	0.999025
270	abnormal	seizure	generalized	sharp wave		0.999031
271	abnormal	dysfunction				0.998738
272	abnormal	seizure	generalized	polyspike or polyspike wave		0.99899
273	abnormal	dysfunction				0.998962
274	abnormal	seizure	partial	spike or sharp wave discharges	F3 or F4	0.999104
275	abnormal	seizure	focal	spike or spike and wave discharges (2)	T3T5 or T4T6, C3P3 or C4P4	0.998937
276	abnormal	dysfunction				0.998474
277	abnormal	seizure	partial	spike discharges	C3P3T3	0.998979
278	abnormal	seizure	focal and generalized	spike or spike wave discharges, discharges	F3 or F4	0.999027
279	abnormal	dysfunction, seizure	partial	sharp wave discharges	O2, O2	0.998917
280	abnormal	dysfunction				0.999055
281	abnormal	seizure	partial	spike discharges	F3C3 and F4C4	0.99902
282	abnormal	seizure	focal	spike discharges	C4 or C3	0.999049
283	abnormal	seizure	partial	spike discharges	C4P4	0.999064
284	abnormal	seizure	partial	sharp wave discharges	CzC4 or CzC3	0.99909
285	abnormal	seizure	generalized			0.998999
286	abnormal	seizure	partial	spike or spike wave discharges (1), spike discharges (2)	T4, C3P3, T3	0.999015
287	abnormal	dysfunction				0.99883
288	abnormal	seizure	focal	spike or spike wave discharges, spike or spike and wave discharges	T4T6 > T3, O2	0.998997
289	abnormal	dysfunction, seizure	partial	spike discharges	O2	0.999147
290	abnormal	seizure	partial	spike or sharp wave discharges	C3 or C4	0.998989
291	abnormal	seizure	focal	spike discharges	Cz ( C3 or C4	0.999049
292	abnormal	seizure	focal	spike or spike and wave discharges	F8T4 > F7T3	0.998991
293	abnormal	dysfunction, seizure	partial	spike discharges (2)	O1, O2	0.999037
294	abnormal	seizure	focal	spike discharges	P4T4T6	0.999055
295	abnormal	seizure	generalized and partial	spike discharges, spike and wave discharges		0.999047
296	abnormal	dysfunction, seizure	partial	spike or sharp wave discharges (2)	T3T5, Fp2F8	0.998961
297	abnormal	dysfunction, seizure	partial	spike discharge, spike	C4P4T4, Fz	0.99914
298	abnormal	seizure	focal	spike discharges	T6	0.999059
299	abnormal	seizure	focal	spike discharges	Fp2F8	0.999015
300	abnormal	seizure	partial	spike or sharp wave discharge	T3T5	0.999063
301	abnormal	seizure	partial	spike wave discharges	T3T5 or C4T4	0.998998
302	abnormal	dysfunction, seizure	generalized	spike wave discharges		0.999106
303	abnormal	seizure	focal	spike or sharp wave discharges	Fp2F4	0.99901
304	abnormal	seizure	partial	spike or spike wave discharges	C3T3T5, T4T6	0.998979
305	abnormal	dysfunction, seizure	partial	spike or spike and wave discharges	F8T4T6	0.999054
306	abnormal	seizure	focal	spike discharges	F4	0.999061
307	abnormal	seizure	partial	spike wave discharges		0.999123
308	abnormal	seizure	partial	spike or spike and wave discharges	T6O2	0.998911
309	abnormal	seizure	focal	spike wave discharges	C4T4	0.998996
310	abnormal	seizure	generalized	spike or polyspike discharges		0.999024
311	abnormal	seizure	partial	spike discharges	FzCz	0.998955
312	abnormal	dysfunction, seizure		spike or sharp wave discharges	O1 and O2	0.999029
313	abnormal	seizure	generalized	spike wave discharges, polyspike and wave discharges		0.999095
314	abnormal	seizure	partial	spike discharges (2)	C4	0.999121
315	abnormal	seizure	partial	spike discharges	C4P4 or C4T4	0.998981
316	abnormal	seizure	partial	spike discharges	C3	0.998932
317	abnormal	seizure	focal	spike discharges	F3T3 or F4	0.999016
318	abnormal	seizure	focal	spike wave discharges	C3T3 or C4T4	0.998989
319	abnormal	seizure	generalized	spike wave		0.998911
320	abnormal	dysfunction				0.998994
321	abnormal	seizure	partial	spike or spike wave discharges, spike discharges	C3T3 or T3, C4	0.999069
322	abnormal	dysfunction, seizure	focal	spike and wave discharges, spike wave discharges	F4C4, T6O2	0.998841
323	abnormal	dysfunction, seizure	generalized and partial	spike discharges, spike and wave discharges	O1 or O2	0.998895
324	abnormal	seizure	partial	spike or spike wave discharges	C3T3	0.99888
325	abnormal	seizure	partial and generalized	polyspike and wave discharges, spike wave discharges	F8F4 or F3C3T3	0.998979
326	abnormal	dysfunction, seizure	partial	spike, wave discharges, spike discharges	C3 , T3 or Cz	0.999004
327	abnormal	seizure	focal	spike or sharp wave discharges	C3	0.99902
328	abnormal	seizure	focal and generalized	spike or spike and wave discharges (1), spike and wave discharges (2)	F3 or F4, F3 or F4	0.998911
329	abnormal	dysfunction, seizure	partial and generalized	sharp wave discharges	Fp1 and/or Fp2	0.998875
330	abnormal	dysfunction, seizure	focal	spike discharges	Fz	0.999094
331	abnormal	seizure	focal	spike discharges	Cz	0.999094
332	abnormal	seizure	partial	spike or spike and wave discharges	T4T6 or T3T5	0.998964
333	abnormal	seizure	focal	spike or spike wave discharges	F3	0.99909
334	abnormal	seizure	generalized	sharp wave discharges		0.999068
335	abnormal	dysfunction, seizure	partial	sharp wave		0.999006
336	abnormal	dysfunction, seizure	partial	spike discharges, spikes	T5O1, O2	0.999022
337	abnormal	seizure	partial	spike wave discharges	O1	0.999044
338	abnormal	seizure	generalized	spike wave		0.998982
339	abnormal	seizure	focal	spike discharges	O2	0.999087
340	abnormal	seizure	partial	spike or spike wave discharges	Fp1	0.999029
341	abnormal	dysfunction, seizure	partial	spike discharges	T3	0.99907
342	abnormal	seizure	generalized	sharp wave discharges		0.999054
343	abnormal	seizure	generalized	sharp wave discharges, spike discharges	F3 or F4	0.999153
344	abnormal	dysfunction, seizure	focal	spike wave discharges	Fp1F7 or Fp2F8	0.999039
345	abnormal	dysfunction, seizure	partial	sharp wave discharges	F3 or F4	0.999004
346	abnormal	dysfunction, seizure	focal	spike discharges	O2T6	0.999101
347	abnormal	seizure	partial	spike discharges, spike and wave discharges	F8, T6T4	0.999049
348	abnormal	seizure	focal	spike or spike wave discharges	P3T5, C4P4	0.998911
349	abnormal	seizure	generalized	spike wave discharges		0.999038
350	abnormal	dysfunction				0.998863
351	abnormal	seizure		spike wave discharges		0.999017
352	abnormal	dysfunction, seizure	partial	spike discharges (2)	PzCz, T3T5 or T6	0.998973
353	abnormal	seizure	partial	spike or spike and wave discharges	CzFz	0.998913
354	abnormal	dysfunction, seizure	partial	spike discharges	O1	0.999122
355	abnormal	seizure	focal	spike wave discharges	Fz	0.999077
356	abnormal	dysfunction				0.998452
357	abnormal	seizure	focal	sharp wave discharges	C3	0.999096
358	abnormal	seizure	focal	spike or spike wave discharges	O2	0.999072
359	abnormal	seizure	focal	spike discharges	F3 or F4	0.999068
360	abnormal	seizure	partial	spike or spike and wave discharges	T3T5 or T4T6	0.998923
361	abnormal	seizure	partial	sharp wave discharges	O1, O1	0.998942
362	abnormal	dysfunction, seizure	partial	spike discharges	FzF4	0.99909
363	abnormal	seizure	partial	spike or sharp wave discharges	C3 or C4	0.999053
364	abnormal	seizure	focal	sharp wave discharges	O1 or O2, C4	0.998962
365	abnormal	dysfunction, seizure	focal	spike or spike and wave discharges	T4	0.999051
366	abnormal	seizure	partial	spike or sharp wave discharges (2)	T3T5, T4	0.998949
367	abnormal	seizure	focal	spike discharges	F3 or C3	0.999103
368	abnormal	seizure	generalized	sharp wave		0.999052
369	abnormal	seizure	focal and generalized	spike wave discharges	C4P4 or P4PzP3	0.99902
370	abnormal	dysfunction				0.999032
371	abnormal	dysfunction, seizure	partial	sharp wave discharges	Fp2F8 or Fp1	0.999058
372	abnormal	seizure	generalized	spike and wave or polyspike and wave discharges		0.998975
373	abnormal	seizure	partial	sharp wave discharges	F3F7	0.999044
374	abnormal	seizure	partial	sharp wave discharges	O2T6	0.999116
375	abnormal	seizure	partial	spike discharges	O1 or O2	0.999048
376	abnormal	dysfunction, seizure	generalized	spike and wave discharges, spike, wave discharges	Fp1Fp2F3	0.999043
377	abnormal	dysfunction, seizure	partial	spike discharges (2)	O2T6, O1	0.998987
378	abnormal	seizure	partial	spike, wave discharges, spike or spike and wave discharges	Fp1F3, Fp2	0.998906
379	abnormal	dysfunction				0.999035
380	abnormal	dysfunction				0.998777
381	abnormal	seizure	partial	spike wave discharges		0.999123
382	abnormal	seizure, dysfunction	partial, generalized	spike discharges		0.99746
383	abnormal	seizure	partial	spike discharges		0.998921
384	abnormal	dysfunction, seizure	generalized	sharp wave discharges		0.999004
385	abnormal	seizure	partial	spike discharges	C3 or C4	0.99909
386	abnormal	seizure	focal	spike wave discharges	O1 or O2	0.99886
387	abnormal	seizure	partial	spike discharges	C3T3	0.999094
388	abnormal	seizure	focal	spike or sharp wave discharges	O1 or T6O2	0.998981
389	abnormal	dysfunction				0.998913
390	abnormal	seizure	partial	sharp wave discharges	C3 or C4	0.999061
391	abnormal	seizure	partial	spike or spike wave discharges	F4F8 , F3, Fp1F7	0.998997
392	abnormal	dysfunction, seizure	focal	spike or spike wave discharges	Fp1Fp2	0.998998
393	abnormal	seizure	partial and generalized	spike or sharp wave discharges	Fp1 or Fp2	0.999045
394	abnormal	dysfunction				0.998538
395	abnormal	dysfunction, seizure	partial	spike discharges	C3 or C4T4T6	0.999139
396	abnormal	seizure	generalized	sharp wave discharges		0.999089
397	abnormal	seizure	generalized	spike wave discharges		0.998942
398	abnormal	seizure	partial	spike or sharp wave discharges	F3	0.999109
399	abnormal	seizure	focal	spike or spike wave discharges, spikes	C4T4 or C3P3	0.999001
400	abnormal	seizure	focal	spike discharges	F3	0.999124
401	abnormal	dysfunction, seizure	focal	spike or sharp wave discharges	O2, F3 or C4, C4P4O2	0.998946
402	abnormal	seizure	partial	spike or spike and wave discharges	C3T3 or F8T4	0.998999
403	abnormal	seizure	generalized and partial	spike or polyspike discharges (1), spike and wave discharges (2)	O1 & O2	0.998891
404	abnormal	dysfunction				0.999108
405	abnormal	dysfunction, seizure	focal	spike or sharp wave discharges, spike wave discharges	FzF3F4	0.999095
406	abnormal	dysfunction, seizure	partial	sharp wave discharges	O1	0.998908
407	abnormal	seizure	partial	spike discharges	Cz	0.998812
408	abnormal	seizure	partial	spike discharges	Fz or Cz	0.998953
409	abnormal	dysfunction, seizure	focal	spike discharges	O1 or O2	0.999083
410	abnormal	seizure	focal	spike or polyspike, wave discharges	T4T6 or T3T5O1	0.999016
411	abnormal	dysfunction, seizure	partial	spike discharges	F4	0.999081
412	abnormal	seizure	partial	spike discharges	C4T4T6 or C3T3T5	0.999002
413	abnormal	seizure	focal	spike discharges (2)	C4T4, C3T3	0.999023
414	abnormal	seizure	focal	spike or sharp wave discharges	Fp2F4	0.999071
415	abnormal	seizure	partial	spike discharges	C4P4	0.998959
416	abnormal	seizure	partial	spike wave discharges	T5O1	0.99905
417	abnormal	dysfunction				0.999092
418	abnormal	seizure	generalized	spike and wave or polyspike wave discharges		0.999074
419	abnormal	dysfunction, seizure	partial	spike or spike wave discharges	F7 , F8 , T3 , O1, O2	0.999051
420	abnormal	seizure	partial	spike discharges	F3	0.99908
421	abnormal	seizure	partial	spike discharges, spike	T4T6	0.999006
422	abnormal	seizure	partial	spike and wave discharges	T4T6 or T6O2	0.998995
423	abnormal	seizure	generalized	spike discharges		0.999104
424	abnormal	dysfunction, seizure	focal	spike or sharp wave discharges	F3 or F4	0.998988
425	abnormal	seizure	focal	sharp wave discharges	F3 or F4	0.999083
426	abnormal	dysfunction, seizure	partial	spike discharges, spike or spike and wave discharges	Cz, T4T6	0.998965
427	abnormal	seizure	focal	spike discharges	C3T3	0.999002
428	abnormal	dysfunction, seizure	partial	spike or sharp wave discharges	F3 or F4	0.998957
429	abnormal	seizure	partial	spike discharges	Fz	0.999061
430	abnormal	seizure, seizures	focal, focal	spike or spike wave discharges	T5O1 or T5O2	0.998814
431	abnormal	seizure	partial	sharp wave discharges	O1	0.999023
432	abnormal	seizure	generalized	spike or polyspike, wave discharges		0.998964
433	abnormal	seizure	partial	spike discharge	T4T6	0.999055
434	abnormal	seizure	partial	spike discharges	O2	0.999021
435	abnormal	seizure	partial	spike discharges	C4T4	0.999053
436	abnormal	seizure	focal	sharp wave discharges	T3	0.999111
437	abnormal	dysfunction, seizure		spike, wave discharges, spike wave	C4P4 or F3P3	0.998745
438	abnormal	dysfunction				0.99896
439	abnormal	seizure	partial	spike discharges (2)	P4 or O1, F3	0.998976
440	abnormal	dysfunction				0.998627
441	abnormal	seizure	partial	spike discharges	T4T6	0.998991
442	abnormal	seizure	partial	sharp wave discharges (2)	F3F7, T4T6	0.999059
443	abnormal	seizure	partial	spike or sharp wave discharges	F3 or F4	0.998978
444	abnormal	seizure	partial	spike or polyspike discharges	C3P3T3	0.99897
445	abnormal	seizure	partial	spike discharges	FzCz or T4T6	0.998965
446	abnormal	dysfunction, seizure	partial	spike wave discharges	Fp1F7 or Fp2F8	0.999063
447	abnormal	seizure	partial	spike discharges	F3 or F4	0.999041
448	abnormal	seizure	partial	spike or sharp wave discharges	O2	0.999087
449	abnormal	seizure	partial	spike discharges, spikes	C3, C4	0.999049
450	abnormal	seizure	focal	spike discharges	F3 or F4	0.999084
451	abnormal	dysfunction, seizure	focal	spike discharges	O1	0.999081
452	abnormal	seizure	partial	spike discharges	T3T5	0.998993
453	abnormal	dysfunction				0.998996
454	abnormal	seizure	partial	spike or polyspike and wave discharges, spike discharges	T6O2, O1	0.999039
455	abnormal	seizure	generalized	sharp, wave discharges		0.999077
456	abnormal					0.998933
457	abnormal	seizure	focal and generalized	spike or sharp wave discharges	Fp1F3F7 or Fp2F4F8	0.998975
458	abnormal	seizure	partial	spike discharges (2)	T5O1 or T6O2, C3T3 or C4T4	0.999001
459	abnormal	seizure	focal and generalized	spike wave discharges, spike or sharp wave discharges		0.999129
460	abnormal	seizure	partial	sharp wave discharges		0.999085
461	abnormal	dysfunction, seizure	partial	spike or sharp wave discharges	Fp1F3 or Fp2F4	0.999122
462	abnormal	seizure	partial and generalized	spike wave or polyspike wave discharges, discharges, polyspike wave discharges	P3 or T3	0.997237
463	abnormal	seizure	generalized	spike and wave discharges, spikes or polyspike and wave discharges		0.998971
464	abnormal	seizure	generalized	spike wave discharges (2)		0.999021
465	abnormal	seizure	focal	spike discharges	F3C3	0.999028
466	abnormal	dysfunction, seizure	focal	spike discharges	Pz, P4T4T6	0.998067
467	abnormal	seizure	partial	spike discharges	CzFz	0.998904
468	abnormal	dysfunction, seizure	focal	spike discharges, spike and wave or sharp wave discharges	O2T6, Fp1Fp2	0.999057
469	abnormal	seizure	partial	spike or sharp wave discharges	Fz or Cz	0.998866
470	abnormal	dysfunction				0.998249
471	abnormal	dysfunction				0.998627
472	abnormal	seizure	focal	spike discharges	Fp2	0.999118
473	abnormal	seizure	partial	spike discharges	Fp2F8	0.999092
474	abnormal	dysfunction, seizure	focal	spike or sharp wave discharges, spike or spike and wave discharges	P3	0.999006
475	abnormal	dysfunction				0.998938
476	abnormal	dysfunction				0.999005
477	abnormal	dysfunction, seizure	partial	spike discharges	C3T3F7	0.999008
478	abnormal	seizure	focal	sharp wave discharges	F4 or F3	0.99896
479	abnormal	seizure	partial	sharp wave discharges	Fp1F3 or Fp2F4	0.999021
480	abnormal	dysfunction, seizure	focal	spike or spike wave discharges, spike or sharp wave discharges	Fp2F4 or F4C4 or Fp1F3, T4T6	0.998988
481	abnormal	seizure	focal	spike discharges	Fp1F7 or F4F8	0.999054
482	abnormal	dysfunction				0.998513
483	abnormal	seizure	generalized	spike or sharp wave discharges		0.999
484	abnormal	seizure	partial	spike or sharp wave discharges	F3 or F4	0.99901
485	abnormal	seizure	focal	spike wave discharges		0.999093
486	abnormal	dysfunction				0.999111
487	abnormal	seizure	focal	spike discharges, spike or sharp wave discharge	O2, Fz ( F4 or F3	0.998973
488	abnormal	dysfunction, seizure	partial	sharp wave discharges	F3F7	0.999133
489	abnormal	dysfunction, seizure	focal	spike wave discharges	Fp1F3 or F4	0.999045
490	abnormal	dysfunction			P4O2	0.998931
491	abnormal	seizure	focal	spike discharges	F4 or F3	0.99897
492	abnormal	dysfunction				0.999011
493	abnormal	dysfunction, seizure	focal and generalized	spike wave discharges (3)	P4O2 or P3O1, C3P3 or C4P4	0.998864
494	abnormal	seizure	focal	spike or spike wave discharges	C4 or P4	0.999031
495	abnormal	dysfunction, seizure	focal	spike or sharp wave discharges	F3Fz or F4	0.999005
496	abnormal	dysfunction				0.998882
497	abnormal	seizure	focal	spike discharges	P3T5	0.999074
498	abnormal	seizure	partial	spike discharges	C3P3T3, C4T4	0.999032
499	abnormal	dysfunction				0.99546
500	abnormal	seizure	focal	spike wave discharges, spikes	C4T4	0.999038
501	abnormal	dysfunction				0.998819
502	abnormal	seizure	partial	spike discharges	C4P4	0.999055
503	abnormal	seizure	generalized	spike wave discharges	Fp1 and Fp2	0.998932
504	abnormal	dysfunction				0.999081
505	abnormal	dysfunction, seizure	partial	spike wave discharges	F3Fz	0.999134
506	abnormal	seizure	partial	spike or spike and wave discharges, spike and wave discharges	T5O1 or T6O2, C4Cz	0.99899
507	abnormal	seizure	partial	spike or polyspike discharges	Fp2F4F8	0.99898
508	abnormal	seizure	focal	spike and sharp wave discharges, spike discharges	O1 or O2	0.999033
509	abnormal	seizure	focal	spike or spike wave discharges	T3P3	0.999049
510	abnormal	seizure	generalized	spike or spike and wave discharges	Fp1Fp2Fz	0.998993
511	abnormal	seizure	partial	spike discharges	FzCz	0.998933
512	abnormal	dysfunction				0.998834
513	abnormal	seizure	partial	spike discharges	C3P3	0.999066
514	abnormal	seizure	focal	spike or spike and wave discharges	F4C4	0.999044
515	abnormal	dysfunction, seizure	partial	spike or polyspike discharges	T5O1 or T6O2	0.99895
516	abnormal	dysfunction, seizure	focal and generalized	spike or spike and wave or sharp wave discharges		0.998879
517	abnormal	dysfunction, seizure	partial	spike or spike, wave discharges	Fp1F3	0.999113
518	abnormal	seizure	partial	spike discharges	C3	0.998894
519	abnormal	seizure	partial	spike discharges	T4T6	0.998965
520	abnormal	seizure	partial	sharp wave discharges	F3	0.999104
521	abnormal	dysfunction, seizure	partial	spike wave discharges	C3T3	0.999072
522	abnormal	dysfunction, seizure	focal	spike or spike wave discharges (2)	Fp1F3, O1	0.998977
523	abnormal	dysfunction, seizure	partial	spike or polyspike discharge (1), spike discharge (2)	F3, F4, C3P3	0.998973
524	abnormal	dysfunction				0.99878
525	abnormal	seizure	focal	wave discharges	P3T5O1 or P4T6O2	0.998924
526	abnormal	dysfunction				0.99901
527	abnormal	seizure	partial	spike wave discharges, spikes	C4T4	0.999056
528	abnormal	dysfunction, seizure	partial	spike or spike, wave discharges	T5O1	0.999111
529	abnormal	seizure	focal	spike wave discharges (2)	O1 or O2, C3P3	0.999091
530	abnormal	seizure	partial	spike wave discharges, spike	C3T3	0.999014
531	abnormal	seizure	partial	spike wave discharges	C4T4 or C3	0.999074
532	abnormal	dysfunction				0.999078
533	abnormal	dysfunction, seizure	partial	sharp wave discharges	T5 or T6	0.998978
534	abnormal	dysfunction, seizure	partial	spikes (1), spike discharge (2)	T3T5, P4, Fp2	0.998946
535	abnormal	seizure	partial	polyspike and wave discharges		0.998953
536	abnormal	seizure	partial	sharp wave discharges	Fz	0.998857
537	abnormal	seizure	partial	spike discharges	O1 or P3	0.998994
538	abnormal	seizure	generalized	spike wave discharges		0.99287
539	abnormal	seizure	focal	spike or sharp wave discharges	C3T3 or C4	0.998997
540	abnormal	seizure	partial	sharp wave discharges		0.999112
541	abnormal	seizure	partial	sharp wave or spike wave discharges		0.999122
542	abnormal	seizure	partial	sharp wave discharges	F4	0.999117
543	abnormal	dysfunction, seizure	generalized and partial	spike or polyspike and wave discharges, spike discharges	F4	0.998923
544	abnormal	seizure	partial	spike wave discharges	C3P3	0.999056
545	abnormal	seizure	focal	spike wave discharges	F8P4T4	0.999069
546	abnormal	seizure	generalized	polyspike or polyspike and wave discharges	Fp1Fp2	0.998919
547	abnormal	dysfunction				0.998882
548	abnormal	dysfunction				0.998845
549	abnormal	seizure	partial	spike or sharp wave discharges	F3 or F3C3	0.999025
550	abnormal	seizure	focal	spike wave discharges	C4T4	0.999061
551	abnormal	seizure	partial	spike wave discharges	O2	0.998951
552	abnormal	seizure	focal	spike and wave discharges	F3F7F4 or T3T5	0.999011
553	abnormal	seizure	focal	spike or spike wave discharges, spike discharges	Fp1, T6	0.999074
554	abnormal	dysfunction				0.999037
555	abnormal	seizure	partial	spike or spike wave discharges	Fp1F7	0.999023
556	abnormal	seizure	partial	spike or polyspike discharges, spike discharges	Fp2F8, Fp1	0.999018
557	abnormal	dysfunction, seizure	partial	spike or sharp wave discharges		0.999099
558	abnormal	seizure	focal	spike wave discharges	O1T5	0.998948
559	abnormal	seizure	partial	sharp, wave discharges	T4T6	0.999081
560	abnormal	dysfunction, seizure	generalized	spike wave discharges		0.998935
561	abnormal	dysfunction				0.999003
562	abnormal	seizure	generalized	spike, wave discharges, spike wave, spikes	F4, F3	0.999022
563	abnormal	seizure	generalized	spike wave discharges		0.999074
564	abnormal	dysfunction		spike or sharp wave discharges	T3T5, T3T5	0.998942
565	abnormal	seizure	partial	spike wave discharges (2)	O1T5, P3	0.999081
566	abnormal	seizure	partial	spike or sharp wave discharges	F4 or Fz	0.999013
567	abnormal	dysfunction				0.998658
568	abnormal	seizure	focal	spike discharges, spike or sharp wave discharges	FzF3, Fz	0.999015
569	abnormal	dysfunction, seizure	partial	spike discharges, spike or spike and wave discharges	P3O1 or P4O2, Fp1 F4	0.998912
570	abnormal	seizure	generalized	spike and wave		0.99893
571	abnormal	dysfunction				0.999059
572	abnormal	dysfunction				0.998794
573	abnormal	dysfunction, seizure	partial	spike wave discharges	O1	0.999037
574	abnormal	seizure	partial	spike discharges	F8F4	0.998881
575	abnormal	seizure	partial	spike wave discharges	C3T3	0.998961
576	abnormal	dysfunction, seizure	partial	spike discharges	C3T3 and C4	0.99909
577	abnormal	seizure	partial	spike discharges (2)	T3T5 or T4, P3	0.999032
578	abnormal	seizure	generalized	polyspike and wave discharges		0.99903
579	abnormal	dysfunction, seizure	partial	spike or sharp wave discharges		0.999095
580	abnormal	seizure	partial	spike discharges	C4	0.999001
581	abnormal	dysfunction, seizure	partial	spike discharges	F3	0.998983
582	abnormal	dysfunction				0.99887
583	abnormal	dysfunction, seizure	partial	spike discharges	O1 or O2	0.999061
584	abnormal	seizure	partial	spike or spike wave discharges, sharp wave discharges	F4 or T4, C3	0.998982
585	abnormal	seizure	generalized	spike discharges	F3FzF4	0.999043
586	abnormal	seizure	generalized	spike wave discharges		0.998998
587	abnormal	seizure	focal	spike and wave discharges	F4Fp2	0.999015
588	abnormal	dysfunction				0.999043
589	abnormal	dysfunction, seizure	partial	sharp wave, sharp wave discharges		0.99917
590	abnormal	seizure	partial	spike discharges	O1	0.998916
591	abnormal	dysfunction, seizure	partial	spike discharges	O1 and O2	0.999063
592	abnormal	seizure	partial	spike wave discharges	C4T4	0.998967
593	abnormal	seizure	partial	spike wave discharges, spikes	C3T3	0.999072
594	abnormal	dysfunction, seizure	focal	spike wave discharges	T4, P4	0.99894
595	abnormal	dysfunction, seizure	partial	sharp wave discharges		0.999103
596	abnormal	seizure	partial	spikes (1), spike discharges (2)	T3T5, F8T4, C3P3	0.999001
597	abnormal	dysfunction, seizure	focal	sharp wave discharges, spike wave discharges	O1 , O2, T5	0.999058
598	abnormal	seizure	generalized			0.999045
599	abnormal	seizure	partial	spike discharges	Fp1F7 or Fp2F8	0.99889
600	abnormal	dysfunction, seizure	partial	sharp wave discharges	F4 or F3	0.999004
601	abnormal	seizure	partial	spike discharges	T4T6	0.998972
602	abnormal	seizure	generalized	spike and wave discharges		0.998792
603	abnormal	seizure	focal	spike wave discharges, spike or spike wave discharges	P3PzP4, P4 or P3	0.99886
604	abnormal	seizure	generalized	spike and wave		0.998879
605	abnormal	seizure	partial	spike or spike wave discharges, spike discharge	F4C4Fz, F3C3	0.998913
606	abnormal	seizure	partial	spike wave discharges	F3 or F4	0.999089
607	abnormal	dysfunction, seizure	partial	sharp wave discharges, spike	T6O2, T4T6	0.999103
608	abnormal	seizure	partial	spike discharges	O1	0.999055
609	abnormal	seizure	partial and generalized	sharp wave discharges (2)		0.999099
610	abnormal	dysfunction				0.999078
611	abnormal	dysfunction				0.998931
612	abnormal	seizure	generalized	spike wave discharges		0.999038
613	abnormal	seizure	focal	spike or sharp wave discharges, spike wave discharges	Fp2F8, P4Pz	0.9991
614	abnormal	seizure	focal	spike discharges (2)	Fp1F7, O2T6	0.999006
615	abnormal	seizure	focal	spike discharges	C3 or C4	0.999015
616	abnormal	seizure	generalized	spike wave discharges		0.999022
617	abnormal	dysfunction				0.998637
618	abnormal	seizure	focal	spike or sharp wave discharges	T3T5 or T4	0.99903
619	abnormal	seizure	partial	spike or sharp wave discharges	Cz	0.998922
620	abnormal	seizure	partial	spike and wave discharges	F8T4	0.998929
621	abnormal	seizure	partial	spike wave discharges, sharp wave discharges	F3Fz	0.999134
622	abnormal	seizure	focal and generalized	spike or spike and wave discharges		0.998937
623	abnormal	seizure	focal	spike or spike wave discharges	C4T4	0.999045
624	abnormal	dysfunction				0.99873
625	abnormal	seizure	partial	spike, wave discharges, spike and wave discharges	Fp2F4, Fp1	0.998966
626	abnormal	seizure	focal	spike or spike wave discharges	T5O1O2	0.998957
627	abnormal	seizure	partial	spike wave discharges	Fp1 , Fp2 , F8 , T3	0.998958
628	abnormal	seizure	focal	spike discharges	C3P3T5	0.999054
629	abnormal	seizure	partial	sharp wave discharges	F3Fz	0.999091
630	abnormal	dysfunction, seizure	focal	spike wave discharges	F3F7 or Fp2F8	0.999022
631	abnormal	seizure	partial	spike discharges, spikes	C3, C4	0.998982
632	abnormal	dysfunction				0.998984
633	abnormal	seizure	focal	spike wave discharges (2)	F3F7	0.999099
634	abnormal	dysfunction				0.998941
635	abnormal	seizure	partial	spike discharges (2)	C3P3 or C4P4, Pz	0.998933
636	abnormal	seizure	partial	spike or spike wave discharges	F4F8T4 or F7T3	0.998988
637	abnormal	seizure	partial	spike or sharp wave discharges	O1T5	0.999047
638	abnormal	seizure	partial	spike or sharp wave discharges		0.999059
639	abnormal	dysfunction				0.797577
640	abnormal	seizure	focal	sharp wave discharges, spike discharges	Fz ( F4 > F3, Fp1F7	0.999015
641	abnormal	dysfunction, seizure	multifocal	spike discharges	P3T5 , C4 or Pz	0.999061
642	abnormal	dysfunction, seizure	focal	spike wave discharges		0.998884
643	abnormal	dysfunction				0.998828
644	abnormal	seizure	focal	spike or sharp wave discharges	C3 or T3	0.999058
645	abnormal	dysfunction, seizure	partial	spike wave discharges	F8T4	0.999138
646	abnormal	seizure	partial	sharp wave discharges	Fp1 or Fp2	0.999071
647	abnormal	seizure	partial	spike discharges	P4 or T4T6	0.999083
648	abnormal	dysfunction, seizure	partial	spike discharges (2)	F3T3 or C4T4T6, O1 or O2	0.998959
649	abnormal	seizure	focal	spike or spike and wave discharges	O1T5	0.998973
650	abnormal	seizure	generalized	spike and wave or polyspike wave discharges		0.99903
651	abnormal	dysfunction				0.998609
652	abnormal	seizure	focal	sharp wave discharges	C3 or C4	0.998968
653	abnormal	seizure	partial	spike discharges, spike form discharges	Fp1 , F7, T6 , T4	0.999007
654	abnormal	dysfunction				0.999049
655	abnormal	seizure	partial	spike or spike wave discharges, spike discharges	O1T5, O2	0.998753
656	abnormal	seizure	partial	spike discharges	Fz	0.999113
657	abnormal	seizure	partial	spike discharges	Fp1F3 or F8	0.999029
658	abnormal	dysfunction, seizure	focal	sharp wave discharges	O2, Fz ( F3 or F4	0.99897
659	abnormal	seizure	generalized	spike and wave discharges		0.999007
660	abnormal	seizure	partial	spike discharges	P3O1 or P4	0.998668
661	abnormal	dysfunction, seizure	focal	spike or sharp wave discharges	C3 or P4	0.999036
662	abnormal	dysfunction, seizure	focal	sharp wave discharges	F3 or F4	0.99909
663	abnormal	seizure	focal	spike discharges	Pz	0.999099
664	abnormal	dysfunction, seizure	partial	spike discharges, spike or spike and wave discharges	C4P4, O1 or O2	0.999032
665	abnormal	seizure	partial	spike discharges	C3 or C4P4	0.999058
666	abnormal	dysfunction, seizure	partial	spike discharges	F8T4	0.999093
667	abnormal	seizure	partial	spike discharges	F3F7	0.999031
668	abnormal	seizure	partial	spike discharges	CzPzC4	0.998978
669	abnormal	seizure	partial	spike discharges	F3 or F4	0.998881
670	abnormal	seizure	focal	spike or spike and wave discharges	T4C4 > T3	0.999002
671	abnormal	dysfunction, seizure	partial	spike discharges (2)	F3F7 or C3T3, C4	0.99883
672	abnormal	dysfunction				0.999084
673	abnormal	seizure	partial	spike discharges	T3T5	0.998953
674	abnormal	seizure	partial	spike or spike and wave discharges	O1 or O2	0.998916
675	abnormal	seizure	partial	sharp wave discharges	F7T3, F8T4	0.999006
676	abnormal	seizure	generalized and partial	sharp, spike wave		0.999
677	abnormal	seizure	partial	spike wave or polyspike wave discharges, spike discharges	F4C4, Fz	0.99897
678	abnormal	seizure	partial	sharp wave discharges	Fz	0.999076
679	abnormal	seizure	partial	sharp wave discharges		0.999101
680	abnormal	dysfunction				0.998931
681	abnormal	seizure	partial and generalized	spike wave discharges (3)	Fp2, Fp2F4	0.998833
682	abnormal	seizure	focal	spike discharges	P3T3T5	0.998996
683	abnormal	seizure	partial	spike discharges	C4P4 or O1	0.998925
684	abnormal	dysfunction				0.998962
685	abnormal	seizure	generalized	sharp wave discharges		0.999056
686	abnormal	seizure	partial	sharp wave discharges	F4C4	0.999058
687	abnormal	dysfunction				0.998946
688	abnormal	seizure	partial	spike discharges	T4	0.967909
689	abnormal	seizure	partial	spike discharges	P3 or Pz	0.998693
690	abnormal	seizure	focal	spike wave discharges	O1T5	0.998807
691	abnormal	seizure	focal	spike or spike and wave discharges, spike or sharp wave discharges	O1 or O2, F3Fz	0.999007
692	abnormal	seizure	focal	spike wave discharges	C4T4 or C3T3	0.999034
693	abnormal	seizure	focal	spike and wave discharge	O2T6, O1	0.998993
694	abnormal	dysfunction, seizure	partial	spike or sharp wave discharges	T4	0.999086
695	abnormal	seizure	partial	spike wave discharges	F4Fz	0.999005
696	abnormal	seizure	focal	spike discharges, spike or sharp wave discharges	Fp1, O2	0.999069
697	abnormal	dysfunction			F3 or T3	0.998892
698	abnormal	seizure	partial	sharp wave discharges	F3 or F4	0.999081
699	abnormal	dysfunction				0.998947
700	abnormal	seizure	partial	spike discharges	C4	0.999079
701	abnormal	seizure	focal	spike or spike and wave discharges	T3C3 or T4	0.999001
702	abnormal	seizure	focal	spike wave discharges	C4T4 or C3T3	0.999041
703	abnormal	dysfunction			O1	0.998856
704	abnormal	seizure	partial	spike discharges (2)	T3T5, C3	0.999034
705	abnormal	dysfunction, seizure	partial	spike discharges, spike and wave discharges	O2, F7T3	0.999003
706	abnormal	seizure	partial	spike wave or sharp wave discharges	P3 or O1	0.99903
707	abnormal	dysfunction			O1 or O2	0.998937
708	abnormal	seizure	partial	spike discharges	C4P4	0.999101
709	abnormal	seizure	partial	spike and wave discharges	F3F7	0.99905
710	abnormal	seizure	focal	spike discharges	C4	0.999094
711	abnormal	seizure	partial	spike wave discharges	O2T6	0.999073
712	abnormal	dysfunction				0.998913
713	abnormal	seizure	focal and generalized	spike wave discharges (2)	P4T4	0.998868
714	abnormal	seizure	focal	spike wave discharges	C3T3	0.999089
715	abnormal	dysfunction, seizure	partial	spike discharges	CzPz	0.998123
716	abnormal	dysfunction				0.998493
717	abnormal	seizure	partial	spike discharges (3)	Fp1 or Fp2, T3 or T4, O1	0.99895
718	abnormal	seizure	focal	spike or spike wave discharges	P4T6	0.998944
719	abnormal	dysfunction, seizure	partial	spike and wave discharges	P4OzPz	0.998949
720	abnormal	seizure	partial	spike discharges	C4T4T6 or T3T5	0.99912
721	abnormal	dysfunction, seizure	focal	spike or sharp wave discharges, spike or spike and wave discharges	O2 > O1, O1 or O2, C4T4, C3T3	0.998892
722	abnormal	seizure	generalized	spike wave discharges		0.99904
723	abnormal	seizure	generalized	spike wave discharges		0.998931
724	abnormal	seizure	generalized			0.998866
725	abnormal	seizure	focal	spike discharges	C3T3(P3, C4T4	0.999017
726	abnormal	seizure	generalized	spike wave		0.999083
727	abnormal	seizure	partial	spike discharges	C3P3T5 and C4P4	0.998979
728	abnormal	dysfunction, seizure	partial	spike or spike wave discharges	Fz	0.999109
729	abnormal	dysfunction				0.998961
730	abnormal	seizure	partial	sharp wave discharges	O2 or F4F8	0.998981
731	abnormal			spike discharges	T3C3	0.99902
732	abnormal	seizure	partial	spike wave discharges	O1	0.99897
733	abnormal	seizure	partial	sharp wave discharges	F3	0.999068
734	abnormal	seizure	focal	spike discharges	C4 > C3	0.999079
735	abnormal	seizure	partial and generalized	polyspike wave, spike discharges	Fz	0.999018
736	abnormal	dysfunction				0.998718
737	abnormal	dysfunction, seizure	partial	spike discharges	F3 or F4	0.999028
738	abnormal	seizure	focal	spike wave discharges	C4T4	0.999001
739	abnormal	dysfunction, seizure	partial	spike wave, sharp, wave discharges		0.998945
740	abnormal			spike or sharp wave discharges	F4 or O2	0.998919
741	abnormal	seizure	partial	spike discharges	T5O1	0.999073
742	abnormal	seizure	partial	spike discharges	T4T6	0.999077
743	abnormal	dysfunction				0.998991
744	abnormal	dysfunction, seizure	partial	spike wave discharges		0.999109
745	abnormal	dysfunction, seizure	partial	spike or sharp wave discharges	O1 or O2	0.999066
746	abnormal	dysfunction				0.999113
747	abnormal	seizure	partial	spike discharges	T3 or T4	0.999078
748	abnormal	dysfunction, seizure	partial	spike wave or sharp wave discharges	O1	0.999041
749	abnormal	dysfunction, seizure	partial	sharp wave discharges	F3 or F4	0.999057
750	abnormal	dysfunction, seizure		sharp wave discharge		0.998985
751	abnormal	seizure	partial	spike or sharp wave discharges, sharp wave discharges	C4, C3	0.999039
752	abnormal	dysfunction				0.998946
753	abnormal	seizure	focal	sharp wave discharges	Fp1F3 and Fp2F4	0.998958
754	abnormal	seizure	partial	spike discharges	CzC3	0.998886
755	abnormal	seizure	focal	spike and wave discharge	F8F4	0.999111
756	abnormal	seizure	partial	spike wave discharges	O1 or O2	0.999039
757	abnormal	seizure	focal	spike	Fp2F8 > Fp1F3	0.999023
758	abnormal	seizure	partial	sharp wave discharges	T5O1	0.999053
759	abnormal	dysfunction				0.998807
760	abnormal	dysfunction, seizure	partial	spike wave discharges	O1	0.998969
761	abnormal	seizure	partial	spike discharges, spikes	C3T3T5, T4T6	0.999021
762	abnormal	seizures	generalized and focal	spike wave discharges (2), spike or sharp wave discharges (1)	P3PzP4, C3 or C4	0.998954
763	abnormal	seizure	partial	spike or spike and wave discharges	O2 or O1	0.998967
764	abnormal	seizure	partial	spike discharges	C4P4	0.998895
765	abnormal	seizure	generalized	spike wave discharges		0.998904
766	abnormal	seizure	partial	spike discharges	O1T5	0.998943
767	abnormal	seizure	generalized	polyspike discharges		0.999074
768	abnormal	seizure	partial	spike discharges	Fp2F8Fz or F7C3P3,nearly	0.99892
769	abnormal	dysfunction				0.999009
770	abnormal	seizure	partial	spike discharges	O1	0.999032
771	abnormal	seizure	focal		P3T5	0.998957
772	abnormal	seizure	generalized	spike wave discharges		0.999005
773	abnormal	dysfunction, seizure	generalized and partial	spike wave discharges, spike discharges	C3 or C4	0.999071
774	abnormal	dysfunction		spike discharges	F3	0.999
775	abnormal	seizure	partial	spike discharges	Cz	0.998835
776	abnormal	seizure	partial	spike discharges (2)	F3, O1 or O2	0.999012
777	abnormal	dysfunction				0.998777
778	abnormal	seizure	focal	spike or spike wave discharges, spikes	C4T4, C3T3	0.999001
779	abnormal	seizure	generalized	spike or polyspike and wave discharges		0.999034
780	abnormal	seizure	focal	spike discharges	F3F4Fz	0.998835
781	abnormal	seizure	partial	spike or spike and wave discharges	C3P3	0.999069
782	abnormal	dysfunction, seizure	focal	spike discharges	F3C3 , C4P4 or O2	0.999083
783	abnormal	seizure	partial	spike	FzCz	0.998946
784	abnormal	dysfunction, seizure	partial	spike discharges	T4T6	0.998943
785	abnormal	seizure	partial	sharp wave discharges	Fz	0.999073
786	abnormal	seizure	partial	spike or spike wave discharges	C3P3	0.999039
787	abnormal	seizure	focal	sharp wave discharges	O2	0.998967
788	abnormal	dysfunction, seizures	focal	spike discharges		0.998905
789	abnormal	seizure	partial	spike discharges	C4	0.998927
790	abnormal	seizure	focal	spike wave discharges, spikes	C4T4 and C3T3	0.99901
791	abnormal	dysfunction, seizure	focal	spikes		0.998825
792	abnormal	seizure	partial	spike discharges	C3T3 or C4	0.999061
793	abnormal	seizure	partial	spike or polyspike discharges, spike discharges	T3T5 or T4T6, O1	0.999025
794	abnormal	dysfunction, seizure	partial	spike or sharp wave discharges	F7T3 or P4Pz	0.998996
795	abnormal	seizure	partial	sharp wave discharges	C4	0.999038
796	abnormal	seizure	partial	spike wave discharges, spike, sharp wave discharges	C4T4	0.999104
797	abnormal	seizure	generalized	spike wave discharges		0.999104
798	abnormal	seizure	focal	spike or sharp wave discharges	FzF3	0.999115
799	abnormal	seizure	focal	spike wave discharges, spikes, sharp, wave discharges	C4P4T6 or P3T5, F4F8	0.999024
800	abnormal	seizure	focal	spike or sharp wave discharges	Fp2F4 or Fp1F3	0.999024
801	abnormal	dysfunction, seizure	focal	spike discharges	P3T5 or T5	0.999109
802	abnormal	seizure	partial	sharp wave discharges	FzF3F4	0.998886
803	abnormal	seizure	focal	spike wave	Fp1F3 or Fp2F4	0.998975
804	abnormal	seizure	focal	spike wave discharges	Fp2F4F8T4 or O1O2T6	0.998731
805	abnormal	dysfunction, seizure	partial	spike or polyspike discharges		0.998944
806	abnormal	seizure	partial	spike or spike wave discharges	O1	0.999012
807	abnormal	dysfunction				0.998878
808	abnormal	seizure	focal	spike or spike wave discharges	C4 or C3	0.999035
809	abnormal	dysfunction, seizure	generalized and partial	spike or polyspike and wave discharges, spike and waves	Fp2, Fp1	0.998995
810	abnormal	seizure	partial	spike discharges	O2	0.999075
811	abnormal	dysfunction, seizure	partial	spike or spike and wave discharges, spike discharges	T3, F7	0.998859
812	abnormal	seizure	partial	spike or sharp wave discharges	T4	0.999047
813	abnormal	dysfunction				0.999096
814	abnormal	seizure	partial	spike discharges (2), spike (2)	C3P3, C4, T5O1, O2	0.998805
815	abnormal	seizure	focal	spike discharges	O2	0.999111
816	abnormal	seizure	partial	spike discharges	C3T3T5	0.999006
817	abnormal	seizure	partial	spike discharges (2)	T3T5, T4	0.998895
818	abnormal	seizure	partial	spike discharges	C3 or C4	0.999122
819	abnormal	seizure	focal	spike wave discharges	O1	0.999066
820	abnormal	dysfunction, seizure	partial	sharp wave discharges	Fz	0.999037
821	abnormal	dysfunction				0.998909
822	abnormal	seizure	partial	spike discharges	C4 or P4	0.998953
823	abnormal	dysfunction				0.998993
824	abnormal	seizure	partial and generalized	spike or spike wave discharges	Fp1F7 or Fp2F4	0.998975
825	abnormal	seizures	generalized and partial	spike discharges, sharp wave discharges	Fp1 , Fp2 , O2 , T5 , C3 , C4	0.998969
826	abnormal	seizure	partial	spike or spike wave discharges	F3 or F4	0.99899
827	abnormal	seizure	focal	spike or spike wave discharges, spike discharges	C3T3, Fp1F7	0.99902
828	abnormal	seizure	partial	spike discharges	F3Fz	0.99902
829	abnormal	dysfunction, seizure	partial	polyspike		0.999036
830	abnormal	seizure	partial	spike or sharp wave discharges, spike discharges	O2, O1	0.999031
831	abnormal	dysfunction				0.998888
832	abnormal	seizure	focal	spike or sharp wave discharges, spike or polyspike discharges	Fp2F8, F3F7	0.998978
833	abnormal	dysfunction, seizure	focal	spike discharges	Fp1F3 or F7T3, Fp1F3F7	0.999001
834	abnormal	dysfunction, seizure	generalized and partial	spike or polyspike and wave discharges, spike discharges, spike and wave discharges	T5O1, P4T6	0.998882
835	abnormal	dysfunction				0.999078
836	abnormal	dysfunction, seizure	partial	spike wave discharges	T3T5	0.999003
837	abnormal	dysfunction, seizure	partial and generalized	spike wave or sharp, wave discharges, spike or spike wave discharges	T4	0.998881
838	abnormal	seizures	generalized and partial	spike discharges (2)	Fp1F7 and Fp2, O1T5 or T6O2	0.998988
839	abnormal	dysfunction			O1 or O2	0.998944
840	abnormal	seizure	partial	spike or sharp wave discharges	Fz	0.999071
841	abnormal	seizure	focal	spike or spike and wave	O1 > O2	0.999018
842	abnormal	dysfunction, seizure		spike discharges	T6	0.998992
843	abnormal	seizure	focal	spike or spike wave discharges	C3P3 or T3	0.998976
844	abnormal	seizure	generalized	spike wave discharges (2)		0.998847
845	abnormal	dysfunction, seizure	focal	spike discharges (2)	F3 or F4, O1 or O2	0.999028
846	abnormal	dysfunction				0.999012
847	abnormal	seizure	partial	spike discharges	C4P4	0.998982
848	abnormal	seizure	focal	spike discharges	T4C4	0.999059
849	abnormal	dysfunction, seizure	partial	sharp wave discharges	Fp1F3	0.999114
850	abnormal	dysfunction, seizure	focal	sharp wave discharges, spike wave discharges	F4 or F3	0.999105
851	abnormal	seizure	partial	sharp wave discharges	T4T6	0.998917
852	abnormal	dysfunction				0.99886
853	abnormal	dysfunction				0.999085
854	abnormal	seizure	focal	spike discharges	Fp1F7	0.998681
855	abnormal	seizure	partial	spike discharges	O2	0.998836
856	abnormal	dysfunction, seizure	partial	spike discharges	C4T4	0.999075
857	abnormal	dysfunction, seizure	focal	spike wave discharges (1), spike discharges (2)	Cz, P4, O1 or O2	0.999011
858	abnormal	dysfunction, seizure	partial	spike discharges (2)	O1 or O2, C3P3	0.999065
859	abnormal	dysfunction				0.999119
860	abnormal	seizure	partial		Cz	0.999008
861	abnormal	seizure	focal	spike wave discharges, spike discharges	Fp2 or P4, O1 or P3	0.999073
862	abnormal	seizure	focal	spike and wave or sharp wave discharges	F3 or F4	0.999006
863	abnormal	dysfunction, seizure	partial	sharp wave discharges		0.998944
864	abnormal	seizure	focal	spike or spike and wave discharges, spike discharges	O1 or O2, T3T5O1	0.999034
865	abnormal	seizure	generalized	spike or polyspike wave discharges		0.998948
866	abnormal	seizure	partial	spike discharges	O1 or O2	0.999028
867	abnormal	seizure	partial	spike wave or sharp wave discharges	O1 and/or O2	0.999095
868	abnormal	dysfunction, seizure	focal	spike discharges	O1T5 or O2T6	0.999065
869	abnormal	dysfunction				0.999043
870	abnormal	seizure	generalized	spike or polyspike discharges		0.99904
871	abnormal	seizure	focal	sharp wave discharges	O2, O1	0.998977
872	abnormal	seizure	partial	spike or sharp wave discharges		0.999077
873	abnormal	dysfunction, seizure	partial	sharp wave	F4, F3 or F4	0.998963
874	abnormal	seizure	generalized	spike wave discharges		0.998897
875	abnormal	dysfunction, seizure	partial	spike discharges	F4	0.999073
876	abnormal	seizure	partial	spike discharge		0.998873
877	abnormal	dysfunction				0.998917
878	abnormal	dysfunction, seizure	partial	spike wave discharges	T5	0.999116
879	abnormal	seizure	focal	spike or spike and wave discharges	C3P3 or C4P4	0.999006
880	abnormal	seizure	focal	spike discharges	C3P3T3 or C4P4T4	0.99901
881	abnormal	seizure	partial	spike discharge	T4T6 or C3T3	0.999016
882	abnormal	seizure	partial	spike discharges, polyspike, wave discharges	C4P4, T6O2	0.999016
883	abnormal	dysfunction, seizure	partial	spike or spike wave discharge, waves	P3T3T5	0.999088
884	abnormal	seizure	focal	spike discharges	F4	0.999104
885	abnormal	dysfunction				0.998976
886	abnormal	seizure	focal	spike discharges	F4 or F4Fz	0.998976
887	abnormal	seizure	focal	spike wave discharges	C3T3	0.999022
888	abnormal	seizure	partial	spike wave discharges	C4T4 or C3T3	0.998973
889	abnormal	seizure	focal and generalized	spike discharges (1), spike and wave discharges (2)	C3	0.998954
890	abnormal	seizure	partial	sharp wave discharges	Cz	0.999029
891	abnormal	dysfunction, seizure	focal	spike discharges (2)	P3T5	0.998879
892	abnormal	dysfunction, seizure	focal	spike or sharp wave discharges	F4	0.999014
893	abnormal	seizure	partial	spike discharges	F3Fz	0.998998
894	abnormal	seizure	partial	spike discharges	O1	0.99895
895	abnormal	seizure	partial	spike discharges, spikes	Fp1F7, O2	0.998877
896	abnormal	seizure	partial	spike	C4P4	0.999081
897	abnormal	seizure	partial	spike or sharp wave discharges	F7 or F8	0.999024
898	abnormal	seizure	partial	spike discharges	Fp2F4	0.998964
899	abnormal	seizure	focal	spike or spike wave discharges	C3T3 and C4P4	0.999009
900	abnormal	seizure	focal	spike discharges	F3 or F4	0.99891
901	abnormal	dysfunction, seizure	focal	spike wave discharges (2)	T5O1, O1T5, P3	0.998904
902	abnormal	seizure	partial	spike discharges	T4	0.999084
903	abnormal	dysfunction				0.998699
904	abnormal	dysfunction, seizure	partial	spike discharges, spike or spike and wave discharges	C4, Fp1 or Fp2	0.998942
905	abnormal	seizure	generalized	polyspike or polyspike and wave discharges	F3F4Fz	0.998901
906	abnormal	dysfunction				0.999033
907	abnormal					0.998628
908	abnormal	seizure	focal	spike discharges	T4 > C4P4	0.999046
909	abnormal	seizure	partial	spike wave	Fp2F4F8	0.999
910	abnormal	seizure, dysfunction	generalized, focal	spike wave discharges, spike waave discharges		0.997744
911	abnormal	seizure	focal	spike wave discharges	C3T3	0.999085
912	abnormal	dysfunction				0.999085
913	abnormal	dysfunction		spike or spike wave discharges	C3	0.999092
914	abnormal	dysfunction, seizure	partial	spike or sharp wave discharges	P3	0.998797
915	abnormal	seizure	partial	spike or spike wave discharges	T3	0.999032
916	abnormal	seizure	partial	sharp wave discharges	F3	0.998912
917	abnormal					0.998874
918	abnormal	seizure	partial	spike or sharp wave discharges	Fp2 > Fp1	0.99899
919	abnormal	seizure	generalized	spike and wave discharges	Fp1F3 and Fp2F4	0.998972
920	abnormal	seizure	focal	spike or spike wave discharges	O2	0.999054
921	abnormal	seizure	generalized	spike wave discharges (2)	Fp1Fp2	0.999076
922	abnormal	seizure	partial	sharp wave or spike and wave discharges, sharp wave discharges	F4Fz, Fp2F8	0.99898
923	abnormal	seizure	partial	sharp wave discharges	O2	0.999098
924	abnormal	seizure	generalized	spike discharges		0.999062
925	abnormal	seizure	generalized	spike wave		0.999054
926	abnormal	seizure	focal	spike or spike and wave or sharp wave discharges	O1 or O2	0.999014
927	abnormal	dysfunction, seizure	generalized	spike and wave discharges (2)	Fp1Fp2F3F4	0.998997
928	abnormal	dysfunction				0.998975
929	abnormal	seizure	generalized	spike discharges		0.999067
930	abnormal	seizure	partial	spike discharges	F7T3 or F8T4	0.999001
931	abnormal	seizure	generalized	spike, wave discharges		0.998832
932	abnormal	seizure	partial	spike discharges	Cz	0.998933
933	abnormal	dysfunction				0.999071
934	abnormal	dysfunction, seizure	partial	spike discharges, spikes	O2, O1	0.998999
935	abnormal	dysfunction, seizure	partial	spike discharges		0.999082
936	abnormal	seizure	focal	spike wave discharges (3)	O2 or O1, Fp1 or Fp2	0.998889
937	abnormal	seizure	partial	spike discharges	T3T5 or C4P4T6	0.999035
938	abnormal	seizure	partial	spike discharges	Fp2	0.998842
939	abnormal	seizure	focal	spike wave discharges	F4C4	0.999038
940	abnormal	dysfunction, seizure	partial	sharp wave discharges		0.999043
941	abnormal	seizure	partial	spike discharges	F4 or T3T5	0.998929
942	abnormal	seizure	focal	spike discharges	P3T5 > C4P4	0.998998
943	abnormal	seizure	generalized and partial	spike discharges (2)	Fp1 and Fp2, T4T6	0.998978
944	abnormal	seizure	generalized	spike, spike wave discharges		0.999052
945	abnormal	seizure	partial	spike discharges	Pz	0.998887
946	abnormal	dysfunction				0.999043
947	abnormal	seizure	focal	spikes (1), spike wave discharges (2)	C3T3, C4	0.99897
948	abnormal	dysfunction				0.998778
949	abnormal	dysfunction, seizure	focal	spike wave discharges	O1	0.999138
950	abnormal	seizure	generalized	spike wave		0.998936
951	abnormal	seizure	partial	sharp wave discharges	F4C4	0.999084
952	abnormal	seizure	focal	spike or spike wave discharges, spike discharges	O1O2, F3 or F4	0.999018
953	abnormal	seizure	partial	spike or spike wave discharges	C4T4	0.998276
954	abnormal	seizure	generalized	polyspike wave		0.998998
955	abnormal	seizure	partial	sharp wave discharges		0.999006
956	abnormal	seizure	focal	spike wave or spike discharges	Fp2	0.998985
957	abnormal	seizure	partial	spike discharges	FzF3	0.998872
958	abnormal	seizure	partial	spike discharges	F3 or F4	0.998896
959	abnormal	seizure	generalized			0.999081
960	abnormal	seizure	focal	spike wave discharges	O1	0.998853
961	abnormal	seizure	partial	spike discharges	O1	0.999029
962	abnormal	dysfunction				0.999032
963	abnormal	seizure	focal	spike wave discharges	T5O1	0.999
964	abnormal	seizure	partial	sharp wave discharges	Fp1 or Fp2	0.999044
965	abnormal	seizure	focal	spike wave discharges	C4P4T4 or P3T5	0.999041
966	abnormal			spike discharges	F3C3	0.998686
967	abnormal	dysfunction, seizure	partial	sharp wave discharges	T6	0.999101
968	abnormal	seizure	partial	spike or spike wave discharges	T3	0.998996
969	abnormal	dysfunction, seizure	partial	sharp wave discharges	T4T6	0.999076
970	abnormal	seizure	focal	spike wave discharges	P4T4 or T3	0.999055
971	abnormal	seizure	focal	spike wave discharges, spikes, spike or spike wave discharges	C4P4T6 or C3P3T5, Fp1F7 or Fp2F8	0.998957
972	abnormal	dysfunction				0.999057
973	abnormal	dysfunction, seizure	partial	spike discharges		0.99912
974	abnormal	seizure	focal	spike wave discharges (2)	C4T4, C3T3	0.998985
975	abnormal	seizure	partial	spike or sharp wave discharges	Fz or F3	0.999081
976	abnormal	seizure	partial	spike wave discharges	C3T3 and/or T4	0.999014
977	abnormal	seizure	generalized and partial	polyspike, wave discharges, spike or polyspike discharges		0.998949
978	abnormal	seizure	focal	spike wave discharges	T3 or T4	0.999019
979	abnormal	seizure	focal	spike or spike and wave discharges	O1 or O2	0.998977
980	abnormal	seizure	focal	spike or sharp wave discharges	C4P4	0.998924
981	abnormal	dysfunction				0.99907
982	abnormal	seizure	focal	sharp wave discharges	O1	0.999059
983	abnormal	seizure	partial	spike and wave discharges (2)	Fp2F8T4, Fp1	0.998922
984	abnormal	seizure	partial	spike discharges (2)	F4C4, C3	0.999008
985	abnormal	seizure	partial	spike or spike wave discharges	C4T4 or C3T3	0.999007
986	abnormal	seizures	focal	spike discharges	C3 , C3P3, C4T4	0.999015
987	abnormal	dysfunction				0.999096
988	abnormal	seizure	generalized	polyspike or polyspike wave discharges		0.999007
989	abnormal	dysfunction				0.960717
990	abnormal	seizure	partial	spike discharges	T3	0.998482
991	abnormal	dysfunction, seizure	focal	spike or spike wave discharges, sharp wave, sharp wave discharges	O1, Fp1 or Fp2	0.998701
992	abnormal	seizure	focal	spike discharges	O2 or O1	0.998991
993	abnormal	seizure	focal	spike or spike wave discharges, spikes	T3, C4	0.998998
994	abnormal	seizure	partial	spike wave discharges	C3 or C4	0.999021
995	abnormal	seizure	generalized			0.99902
996	abnormal	seizure	partial	sharp wave discharges	Fp1 or Fp2	0.99899
997	abnormal	dysfunction, seizure	partial	spike discharges	F3 or F4	0.999031
998	abnormal	seizure	partial	spike discharges	O1	0.999117
999	abnormal	seizure	focal	spike or spike wave discharges	T3, T4	0.99904
